# Supplementary material for: Phenotypic screening platform identifies statins as enhancers of immune cell-induced cancer cell death
Source: BMC Cancer. 2023 Feb 17;23:164. doi: 10.1186/s12885-023-10645-4 (PMC9938546; doi:10.1186/s12885-023-10645-4)
Supplement: Supplementary file 1 — Supplementary Material 1 [file 12885_2023_10645_MOESM1_ESM.xlsx]

## Sheet: Bliss score screen
Bliss score calculation for the complete drug library
Compound id	Plate id	SIt	Plate id	SIi	SIe	SIt*SIi - Sie (Bliss score)	Plate id	SIi = TC+PBMC/TC		Selected hits	Therapeutic effect	SIt	SIe	Bliss score
4-aminosalicylic acid	9577	111.768	9187	40.3237	9.65431	35.4148	9172	41.5255		Tegafur	Antineoplastic	86.9825	7.69961	27.375
Liranaftate	9576	136.477	9206	69.2018	59.8443	34.6002	9173	49.275		Floxuridine	Antineoplastic	51.3444	3.3853	17.3187
Rifabutin	9577	106.025	9187	40.3237	13.9711	28.7821	9206	69.2018		Carmofur	Antineoplastic	37.591	1.39071	14.2192
Folinic acid calcium salt	9576	138.596	9206	69.2018	67.8002	28.1106	9187	40.3237		Fludarabine	Antineoplastic	61.5022	2.40474	22.3952
Atropine sulfate monohydrate	9575	92.1357	9173	49.275	17.7241	27.6758				Mitotane	Antineoplastic	100.911	24.1346	16.5563
Diprophylline	9574	105.644	9172	41.5255	16.4792	27.39		SIt = SI% monoculture		4-aminosalicylic acid	Antibacterial	111.768	9.65431	35.4148
Tegafur	9577	86.9825	9187	40.3237	7.69961	27.375		SIe = SI% co-culture		Rifabutin	Antibacterial	106.025	13.9711	28.7821
Montelukast	9577	91.1622	9187	40.3237	9.61603	27.1439				Tobramycin	Antibacterial	64.4511	4.82224	26.9361
Tobramycin	9575	64.4511	9173	49.275	4.82224	26.9361				Meropenem	Antibacterial	105.71	24.3367	18.2896
Trolox	9575	118.58	9173	49.275	32.01	26.4204				Sulfasalazine	Antibacterial	96.6525	29.8114	17.8142
(-)-Isoproterenol hydrochloride	9577	71.5826	9187	40.3237	2.83231	26.0324				Aztreonam	Antibacterial	100.877	26.5443	15.3455
Bacampicillin hydrochloride	9575	100.068	9173	49.275	24.5432	24.7654				Triclosan	Antibacterial	77.7866	19.6921	11.6744
Aceclofenac	9574	111.562	9172	41.5255	21.8019	24.5248				Lamivudine	Antiviral	93.2652	29.2642	16.6923
Mephentermine hemisulfate	9576	143.525	9206	69.2018	75.5389	23.7831				Zidovudine, AZT	Antiviral	76.1775	18.3194	19.2171
Vidarabine	9576	107.127	9206	69.2018	50.8932	23.2405				(-)-Isoproterenol hydrochloride	Adrenergic receptor agonist	71.5826	2.83231	26.0324
Sulfadimethoxine	9576	126.696	9206	69.2018	64.9806	22.6952				Racepinephrine hydrochloride	Adrenergic receptor agonist	66.1596	13.384	13.294
Fludarabine	9577	61.5022	9187	40.3237	2.40474	22.3952				Midodrine hydrochloride	Adrenergic receptor agonist	102.363	22.8258	19.6811
Celiprolol hydrochloride	9575	99.0515	9173	49.275	27.1036	21.7041				Guanfacine hydrochloride	Adrenergic receptor agonist	79.4861	22.5191	16.6477
Sulfanilamide	9576	124.084	9206	69.2018	64.1804	21.6883				Aceclofenac	Analgesic	111.562	21.8019	24.5248
Tazobactam	9576	113.19	9206	69.2018	57.2566	21.0732				Niflumic acid	Analgesic	110.556	28.1826	17.7265
Amphotericin B	9575	128.563	9173	49.275	42.4006	20.9487				Methocarbamol	Analgesic	98.1002	25.1018	15.6348
Disulfiram	9574	66.5249	9172	41.5255	6.73105	20.8938				Mevastatin	HMG-CoA reudctase	62.1047	11.0775	19.5246
Simvastatin	9576	99.9002	9206	69.2018	48.3248	20.8079				Griseofulvin	Antifungal	61.1014	10.3696	15.0031
Midodrine hydrochloride	9574	102.363	9172	41.5255	22.8258	19.6811				Oxfendazol	Antihelmintic	55.8733	9.71973	12.8104
Pefloxacine	9575	104.761	9173	49.275	32.0301	19.5911				Pyrantel tartrate	Antihelmintic	104.605	26.1134	17.3244
Mevastatin	9575	62.1047	9173	49.275	11.0775	19.5246
Adamantamine fumarate	9575	109.659	9173	49.275	34.597	19.4377
Suprofen	9576	112.881	9206	69.2018	58.6929	19.4227
Lofexidine	9575	91.5013	9173	49.275	25.7169	19.3703
Zidovudine, AZT	9575	76.1775	9173	49.275	18.3194	19.2171
Xylazine	9575	100.237	9173	49.275	30.2707	19.1212
Azapropazone	9577	99.7359	9187	40.3237	21.6823	18.5349
Iohexol	9575	101.173	9173	49.275	31.4731	18.3799
Meropenem	9577	105.71	9187	40.3237	24.3367	18.2896
Etanidazole	9576	137.585	9206	69.2018	77.1807	18.0305
Neostigmine bromide	9575	95.314	9173	49.275	29.0193	17.9467
Sulfasalazine	9575	96.6525	9173	49.275	29.8114	17.8142
Niflumic acid	9574	110.556	9172	41.5255	28.1826	17.7265
Miglitol	9575	107.098	9173	49.275	35.2065	17.5659
Debrisoquin sulfate	9575	107.372	9173	49.275	35.4134	17.4942
Pyrantel tartrate	9574	104.605	9172	41.5255	26.1134	17.3244
Floxuridine	9577	51.3444	9187	40.3237	3.3853	17.3187
Aceclidine Hydrochloride	9575	119.074	9173	49.275	41.4623	17.2115
Ramipril	9577	90.7642	9187	40.3237	19.4033	17.1962
Sulmazole	9576	116.551	9206	69.2018	63.7591	16.8963
Guanadrel sulfate	9576	102.542	9206	69.2018	54.1002	16.8608
Flucloxacillin sodium	9577	109.634	9187	40.3237	27.5046	16.7038
Lamivudine	9575	93.2652	9173	49.275	29.2642	16.6923
Galanthamine hydrobromide	9575	99.6202	9173	49.275	32.3998	16.6881
Guanfacine hydrochloride	9575	79.4861	9173	49.275	22.5191	16.6477
Androsterone	9575	103.216	9173	49.275	34.2305	16.6294
Mitotane	9577	100.911	9187	40.3237	24.1346	16.5563
Bambuterol hydrochloride	9575	102.469	9173	49.275	33.9382	16.5536
Moroxidine hydrochloride	9574	118.935	9172	41.5255	33.0182	16.3703
Clofibrate	9577	90.8041	9187	40.3237	20.3747	16.2408
Clonixin Lysinate	9577	98.2883	9187	40.3237	23.405	16.2285
Anethole-trithione	9577	92.819	9187	40.3237	21.3356	16.0924
Emedastine	9575	98.5972	9173	49.275	32.6333	15.9505
Cefaclor hydrate	9575	98.355	9173	49.275	32.6497	15.8147
Methocarbamol	9574	98.1002	9172	41.5255	25.1018	15.6348
Benzbromarone	9575	101.463	9173	49.275	34.3978	15.5982
Urosiol	9576	110.364	9206	69.2018	60.846	15.5282
Apramycin	9577	107.302	9187	40.3237	27.857	15.4112
Aztreonam	9574	100.877	9172	41.5255	26.5443	15.3455
Pirenperone	9575	105.632	9173	49.275	36.7382	15.3122
Phenothiazine	9577	97.0046	9187	40.3237	24.0308	15.085
Amifostine	9575	87.0002	9173	49.275	27.7887	15.0807
Griseofulvin	9574	61.1014	9172	41.5255	10.3696	15.0031
Ceftazidime pentahydrate	9575	101.727	9173	49.275	35.1268	14.9993
Ipsapirone	9575	98.7854	9173	49.275	33.7196	14.9569
Chlorthalidone	9575	90.8923	9173	49.275	29.8712	14.916
Nimodipine	9576	102.212	9206	69.2018	55.8266	14.9063
Penciclovir	9575	107.302	9173	49.275	38.0215	14.8518
Ciprofibrate	9577	106.119	9187	40.3237	28.005	14.7859
Dropropizine (R,S)	9574	110.816	9172	41.5255	31.2599	14.7568
Pilocarpine nitrate	9575	100.825	9173	49.275	34.9282	14.7533
Pravastatin	9577	93.3907	9187	40.3237	22.9148	14.7438
Sumatriptan succinate	9576	95.2122	9206	69.2018	51.2114	14.6771
Zoledronic acid hydrate	9577	118.92	9187	40.3237	33.3251	14.628
Guaiacol	9577	101.239	9187	40.3237	26.2055	14.6177
6-Furfurylaminopurine	9576	119.799	9206	69.2018	68.3315	14.5713
Bisacodyl	9575	93.0337	9173	49.275	31.3144	14.528
Suxibuzone	9576	116.89	9206	69.2018	66.3655	14.5243
Pregnenolone	9575	97.2457	9173	49.275	33.4429	14.4749
Ethinylestradiol	9577	73.9509	9187	40.3237	15.3672	14.4526
Etofylline	9574	96.6372	9172	41.5255	25.8778	14.2513
Carmofur	9574	37.591	9172	41.5255	1.39071	14.2192
Loracarbef	9575	91.4016	9173	49.275	30.8401	14.1981
Saquinavir mesylate	9577	91.2647	9187	40.3237	22.6488	14.1525
Mephenytoin	9577	80.0773	9187	40.3237	18.2723	14.0178
Thiocolchicoside	9575	87.4134	9173	49.275	29.1335	13.9394
Tiaprofenic acid	9575	93.6824	9173	49.275	32.3081	13.854
Aminocaproic acid	9576	123.742	9206	69.2018	71.8021	13.8297
N6-methyladenosine	9575	115.095	9173	49.275	42.9276	13.7857
Phenacetin	9575	94.0855	9173	49.275	32.8145	13.5462
Racepinephrine hydrochloride	9577	66.1596	9187	40.3237	13.384	13.294
Acetazolamide	9574	114.842	9172	41.5255	34.4213	13.2672
Fenoldopam	9577	108.62	9187	40.3237	30.5555	13.2441
Nalidixic acid sodium salt	9576	99.2992	9206	69.2018	55.6247	13.0921
Pentylenetetrazole	9574	106.253	9172	41.5255	31.0927	13.0295
Nomifensine maleate	9574	106.508	9172	41.5255	31.2328	12.9951
Fexofenadine hydrochloride	9577	79.6791	9187	40.3237	19.1836	12.946
Oxfendazol	9577	55.8733	9187	40.3237	9.71973	12.8104
Ebselen	9576	111.306	9206	69.2018	64.3266	12.6988
Ketanserin tartrate hydrate	9575	103.112	9173	49.275	38.1404	12.6679
Pentolinium bitartrate	9574	98.0855	9172	41.5255	28.1897	12.5408
Etoricoxib	9575	103.364	9173	49.275	38.4052	12.5275
Irbesartan	9577	88.8254	9187	40.3237	23.2987	12.519
Zaprinast	9575	93.8934	9173	49.275	33.7652	12.5008
Camylofine chlorhydrate	9575	101.975	9173	49.275	37.8329	12.4155
Dioxybenzone	9576	114.799	9206	69.2018	67.0381	12.4047
Heptaminol hydrochloride	9574	112.732	9172	41.5255	34.54	12.2726
Diethylstilbestrol	9576	98.5578	9206	69.2018	55.9318	12.272
Iobenguane sulfate	9575	94.9795	9173	49.275	34.5369	12.2644
Bethanechol chloride	9577	99.7183	9187	40.3237	27.9652	12.2449
Diatrizoic acid dihydrate	9577	112.655	9187	40.3237	33.4204	12.0062
Droperidol	9575	91.0446	9173	49.275	32.8583	12.004
Homatropine hydrobromide (R,S)	9574	88.4408	9172	41.5255	24.757	11.9685
Phenylpropanolamine hydrochloride	9575	82.3374	9173	49.275	28.6649	11.9069
Moxifloxacin	9577	94.0978	9187	40.3237	26.095	11.8487
Mupirocin	9574	110.093	9172	41.5255	33.9957	11.721
Rosiglitazone Hydrochloride	9577	80.6862	9187	40.3237	20.8298	11.7059
Metrizamide	9575	108.474	9173	49.275	41.7548	11.6958
Triclosan	9577	77.7866	9187	40.3237	19.6921	11.6744
Betahistine mesylate	9575	96.8816	9173	49.275	36.0798	11.6586
Rivastigmine	9577	114.227	9187	40.3237	34.4152	11.6455
Dichlorphenamide	9576	123.06	9206	69.2018	73.5254	11.6341
Cetirizine dihydrochloride	9575	89.4139	9173	49.275	32.4515	11.6073
Butylscopolammonium (n-) bromide	9576	110.656	9206	69.2018	64.9768	11.5995
Tremorine dihydrochloride	9575	96.9417	9173	49.275	36.1803	11.5877
Thiamine hydrochloride	9576	108.882	9206	69.2018	63.7979	11.5504
Carbachol	9576	99.5721	9206	69.2018	57.3934	11.5124
Probucol	9575	90.8488	9173	49.275	33.2771	11.4887
Nalmefene hydrochloride	9577	101.721	9187	40.3237	29.5776	11.4402
Olopatadine hydrochloride	9577	99.5284	9187	40.3237	28.7935	11.3401
Moxonidine	9577	105.575	9187	40.3237	31.3198	11.252
Cefotiam hydrochloride	9575	94.4679	9173	49.275	35.3972	11.1519
Milrinone	9577	106.643	9187	40.3237	31.9891	11.0134
Dequalinium dichloride	9575	35.2239	9173	49.275	6.3478	11.0088
Methylhydantoin-5-(L)	9576	99.3584	9206	69.2018	57.8738	10.8841
Panthenol (D)	9574	100.301	9172	41.5255	30.8047	10.8458
Torsemide	9577	108.771	9187	40.3237	33.0374	10.8229
Phenelzine sulfate	9574	102.776	9172	41.5255	31.8807	10.7978
Alizapride hydrochloride	9575	111.55	9173	49.275	44.3045	10.6619
Roxatidine Acetate hydrochloride	9575	106.346	9173	49.275	41.7815	10.6208
Dorzolamide hydrochloride	9577	91.2489	9187	40.3237	26.205	10.59
Dexfenfluramine hydrochloride	9575	112.647	9173	49.275	45.047	10.4598
Propylthiouracil	9575	100.683	9173	49.275	39.1522	10.4592
(S)-propranolol hydrochloride	9577	117.958	9187	40.3237	37.2008	10.3645
Rabeprazole Sodium salt	9576	95.8493	9206	69.2018	56.0609	10.2686
Nateglinide	9577	99.1168	9187	40.3237	29.7982	10.1694
Doxylamine succinate	9574	90.5132	9172	41.5255	27.4564	10.1297
Rufloxacin	9577	93.9189	9187	40.3237	27.7478	10.1238
Terazosin hydrochloride	9576	106.325	9206	69.2018	63.4587	10.1204
Temozolomide	9575	99.8243	9173	49.275	39.0846	10.1039
D-cycloserine	9577	107.272	9187	40.3237	33.1593	10.0966
Praziquantel	9574	100.017	9172	41.5255	31.503	10.0295
Cortisone	9574	103.723	9172	41.5255	33.0845	9.98692
Folic acid	9575	99.8932	9173	49.275	39.3147	9.90767
Zoxazolamine	9575	103.699	9173	49.275	41.2434	9.8541
Zimelidine dihydrochloride monohydrate	9574	109.819	9172	41.5255	35.8016	9.80119
Acamprosate calcium	9575	102.024	9173	49.275	40.5046	9.76798
Anthralin	9577	99.2301	9187	40.3237	30.2829	9.73034
Nifedipine	9574	82.8134	9172	41.5255	24.7372	9.65146
Esmolol hydrochloride	9576	121.79	9206	69.2018	74.6908	9.59043
Ibandronate sodium	9576	102.025	9206	69.2018	61.058	9.54505
Gabexate mesilate	9577	108.6	9187	40.3237	34.2547	9.53691
Antipyrine, 4-hydroxy	9574	103.383	9172	41.5255	33.3976	9.53285
Nimesulide	9574	101.476	9172	41.5255	32.6091	9.52944
Perindopril	9577	86.5254	9187	40.3237	25.3856	9.50469
Hydroflumethiazide	9574	93.5715	9172	41.5255	29.4245	9.43157
Ioversol	9576	104.165	9206	69.2018	62.7086	9.37518
Entacapone	9575	105.403	9173	49.275	42.6061	9.33143
Carbinoxamine maleate salt	9576	97.1685	9206	69.2018	58.0422	9.2002
Ethacrynic acid	9574	101.53	9172	41.5255	33.0208	9.14009
Iopamidol	9576	101.484	9206	69.2018	61.1071	9.12142
Guanethidine sulfate	9574	112.188	9172	41.5255	37.5109	9.07562
Isometheptene mucate	9577	96.0342	9187	40.3237	29.6959	9.02866
Carbadox	9575	92.2744	9173	49.275	36.4429	9.02539
Carbimazole	9575	94.4352	9173	49.275	37.5336	8.9994
Ribavirin	9577	74.7022	9187	40.3237	21.1937	8.92896
(-)-Emtricitabine	9575	91.2292	9173	49.275	36.0889	8.86432
Alfuzosin hydrochloride	9575	109.494	9173	49.275	45.0951	8.85791
Norethindrone	9574	104.445	9172	41.5255	34.7007	8.67081
Buflomedil hydrochloride	9575	86.0308	9173	49.275	33.7754	8.61633
Decamethonium bromide	9577	97.4241	9187	40.3237	30.7076	8.57739
Allantoin	9574	109.231	9172	41.5255	36.8032	8.55545
Enalaprilat dihydrate	9577	104.051	9187	40.3237	33.4896	8.46763
Erlotinib	9575	47.6901	9173	49.275	15.352	8.14735
Hydrochlorothiazide	9574	102.005	9172	41.5255	34.2727	8.08554
Lidoflazine	9575	87.4482	9173	49.275	35.0294	8.06073
Letrozole	9577	104.891	9187	40.3237	34.2357	8.06016
Bupropion hydrochloride	9574	107.131	9172	41.5255	36.4522	8.03436
Terbinafine	9577	64.8616	9187	40.3237	18.1328	8.02175
Ethotoin	9576	102.278	9206	69.2018	62.7957	7.98271
Ticlopidine hydrochloride	9574	87.3772	9172	41.5255	28.3946	7.88923
Tranexamic acid	9574	104.082	9172	41.5255	35.472	7.74842
Trapidil	9577	97.5892	9187	40.3237	31.6875	7.66407
Chlorzoxazone	9574	91.8288	9172	41.5255	30.5358	7.59657
Thioperamide maleate	9576	97.5397	9206	69.2018	60.0023	7.49695
Cefuroxime axetil	9577	97.7755	9187	40.3237	31.9656	7.46113
Dopamine hydrochloride	9577	70.2961	9187	40.3237	20.8899	7.4561
Mephenesin	9574	94.7189	9172	41.5255	31.8831	7.44944
(S)-(-)-Cycloserine	9577	88.5678	9187	40.3237	28.2734	7.44042
Amoxicillin	9575	99.6688	9173	49.275	41.6856	7.42625
Sulfisoxazole	9575	93.7732	9173	49.275	38.8022	7.40455
Hexetidine	9575	93.8581	9173	49.275	38.8525	7.39613
Estropipate	9576	103.316	9206	69.2018	64.1318	7.36453
Lithocholic acid	9576	105.128	9206	69.2018	65.4839	7.26659
S-(+)-ibuprofen	9576	101.231	9206	69.2018	62.8142	7.23963
Gabapentin	9576	99.2667	9206	69.2018	61.5559	7.13848
Pyridostigmine iodide	9575	75.618	9173	49.275	30.1459	7.11495
Acetaminophen	9576	98.2821	9206	69.2018	60.9099	7.10316
Theophylline monohydrate	9576	101.5	9206	69.2018	63.1442	7.09539
Acetylsalicylic acid	9577	86.905	9187	40.3237	27.9754	7.06795
Alprenolol hydrochloride	9574	107.185	9172	41.5255	37.4876	7.02154
Oxymetholone	9577	94.8666	9187	40.3237	31.2794	6.97435
Dimaprit dihydrochloride	9577	97.5076	9187	40.3237	32.3493	6.96941
Enilconazole	9577	101.812	9187	40.3237	34.1496	6.90463
Gabazine bromide	9575	100.596	9173	49.275	42.7043	6.86419
Diclofenac sodium	9575	92.0406	9173	49.275	38.4938	6.85919
Sulfaguanidine	9574	107.796	9172	41.5255	37.9269	6.83588
Hexestrol	9576	108.265	9206	69.2018	68.2072	6.7138
Rasagiline	9577	90.9899	9187	40.3237	30.0115	6.67901
Metformin hydrochloride	9574	98.157	9172	41.5255	34.0914	6.66887
Rizatriptan benzoate	9577	91.8869	9187	40.3237	30.3934	6.65884
Alosetron hydrochloride	9577	29.8065	9187	40.3237	5.36151	6.65757
Fluphenazine dihydrochloride	9574	48.0057	9172	41.5255	13.325	6.60962
Atorvastatin	9577	66.645	9187	40.3237	20.2678	6.60597
Paclitaxel	9574	21.2874	9172	41.5255	2.26896	6.57075
Adenosine 5'-monophosphate monohydrate	9575	98.444	9173	49.275	41.9381	6.57026
(-)-MK 801 hydrogen maleate	9576	101.577	9206	69.2018	63.7692	6.52385
3-alpha-Hydroxy-5-beta-androstan-17-one	9576	102.521	9206	69.2018	64.4363	6.50976
Procarbazine hydrochloride	9577	86.3026	9187	40.3237	28.3244	6.47599
Haloperidol	9574	89.9237	9172	41.5255	30.904	6.43733
Tetramisole hydrochloride	9575	97.4875	9173	49.275	41.6531	6.38385
Piroxicam	9574	93.1329	9172	41.5255	32.3195	6.35442
Rofecoxib	9575	85.6013	9173	49.275	35.8892	6.29095
Piperidolate hydrochloride	9577	110.337	9187	40.3237	38.2689	6.22323
Eburnamonine (-)	9575	21.8465	9173	49.275	4.56208	6.2028
Tetracaïne hydrochloride	9575	94.4937	9173	49.275	40.3603	6.20156
Cimetidine	9574	101.835	9172	41.5255	36.1148	6.17294
Imiquimod	9577	93.6491	9187	40.3237	31.5956	6.16723
5-fluorouracil	9577	22.0947	9187	40.3237	2.76055	6.14884
Chlorotrianisene	9576	86.8165	9206	69.2018	53.9518	6.12687
Bumetanide	9574	111.672	9172	41.5255	40.3068	6.06578
Baclofen (R,S)	9574	104.589	9172	41.5255	37.3909	6.04001
Ceftibuten	9577	95.5058	9187	40.3237	32.4852	6.02633
Suloctidil	9575	17.9383	9173	49.275	2.85341	5.98572
Zopiclone	9575	102.33	9173	49.275	44.4418	5.98128
Ipriflavone	9577	96.5651	9187	40.3237	32.9886	5.95001
Anagrelide	9577	99.7892	9187	40.3237	34.3019	5.93686
Clopidogrel	9577	94.2132	9187	40.3237	32.1146	5.87567
Thioguanosine	9575	40.9893	9173	49.275	14.3422	5.85529
Ornidazole	9574	91.0016	9172	41.5255	31.9781	5.81085
Docetaxel	9577	22.779	9187	40.3237	3.38619	5.79916
Trimetozine	9576	105.351	9206	69.2018	67.1263	5.77882
Piribedil hydrochloride	9577	96.2361	9187	40.3237	33.0715	5.73443
Metoclopramide monohydrochloride	9574	98.5639	9172	41.5255	35.2299	5.69931
Risedronic acid monohydrate	9577	45.4666	9187	40.3237	12.6419	5.69189
Pargyline hydrochloride	9574	105.137	9172	41.5255	37.9804	5.67841
Vatalanib	9575	62.6139	9173	49.275	25.1968	5.65618
Ceforanide	9575	89.4023	9173	49.275	38.4386	5.61438
Chlorothiazide	9574	91.756	9172	41.5255	32.6716	5.43059
Voriconazole	9575	89.8116	9173	49.275	38.8983	5.35635
Clopamide	9575	94.5092	9173	49.275	41.2799	5.28954
Proparacaine hydrochloride	9576	110.858	9206	69.2018	71.4529	5.26314
Fulvestrant	9574	71.8612	9172	41.5255	24.5996	5.24119
Nifekalant	9577	98.8872	9187	40.3237	34.6841	5.19086
Mesoridazine besylate	9575	94.9168	9173	49.275	41.6241	5.14621
Arbutin	9577	101.025	9187	40.3237	35.6756	5.06122
Chloroxine	9574	27.2169	9172	41.5255	6.24537	5.05661
Trimetazidine dihydrochloride	9575	104.051	9173	49.275	46.2168	5.05424
Minoxidil	9574	94.1669	9172	41.5255	34.0603	5.04302
Remoxipride Hydrochloride	9577	99.8728	9187	40.3237	35.2517	5.02075
Lisinopril	9574	97.7567	9172	41.5255	35.5957	4.99828
Pyridoxine hydrochloride	9575	92.7677	9173	49.275	40.7481	4.96322
Tetrahydrozoline hydrochloride	9576	101.148	9206	69.2018	65.045	4.95101
(S)-(-)-Atenolol	9575	97.1452	9173	49.275	42.9819	4.88638
Tomoxetine hydrochloride	9575	126.976	9173	49.275	57.6822	4.8854
N-Acetyl-L-leucine	9576	113.621	9206	69.2018	73.7482	4.87929
Furaltadone hydrochloride	9576	93.838	9206	69.2018	60.0778	4.85979
Meclofenamic acid sodium salt monohydrate	9574	91.5824	9172	41.5255	33.1968	4.83329
Meclocycline sulfosalicylate	9575	58.1254	9173	49.275	23.8091	4.83225
Tocainide hydrochloride	9577	104.479	9187	40.3237	37.299	4.83092
Cefprozil	9577	106.284	9187	40.3237	38.0471	4.81048
Fosinopril	9577	94.6097	9187	40.3237	33.3869	4.76329
Cyclophosphamide	9577	100.511	9187	40.3237	35.768	4.76164
Primidone	9576	95.9611	9206	69.2018	61.6509	4.75597
Ethosuximide	9574	101.129	9172	41.5255	37.2444	4.74995
Pemirolast potassium	9575	97.1855	9173	49.275	43.1461	4.74205
Procyclidine hydrochloride	9576	110.175	9206	69.2018	71.5027	4.74037
Aminohippuric acid	9576	108.289	9206	69.2018	70.2286	4.70912
Nifurtimox	9577	74.5645	9187	40.3237	25.3624	4.70476
Nitrendipine	9576	100.424	9206	69.2018	64.8023	4.69295
Felbamate	9577	97.3363	9187	40.3237	34.5693	4.68028
Trimethobenzamide hydrochloride	9574	104.435	9172	41.5255	38.6961	4.67129
GBR 12909 dihydrochloride	9575	23.964	9173	49.275	7.14711	4.66116
Levetiracetam	9575	98.467	9173	49.275	43.8913	4.62837
Clindamycin hydrochloride	9574	84.8905	9172	41.5255	30.6526	4.59865
Ampyrone	9574	94.8132	9172	41.5255	34.8224	4.54934
Pregabalin	9577	98.7479	9187	40.3237	35.3297	4.48914
Cefpiramide	9577	97.4784	9187	40.3237	34.8265	4.48041
Quinapril hydrochloride	9576	108.939	9206	69.2018	70.9327	4.45527
Propantheline bromide	9576	102.812	9206	69.2018	66.6946	4.45355
Diflunisal	9574	102.157	9172	41.5255	37.9747	4.44675
Secnidazole	9576	98.699	9206	69.2018	63.8613	4.44017
Caffeine	9577	102.783	9187	40.3237	37.1081	4.33776
Fenbendazole	9574	13.9916	9172	41.5255	1.4736	4.33651
Moricizine hydrochloride	9577	96.7865	9187	40.3237	34.8059	4.22205
Oxibendazol	9575	12.4781	9173	49.275	1.93301	4.2156
Ibudilast	9577	113.9	9187	40.3237	41.7994	4.12946
Hexamethonium dibromide dihydrate	9574	96.8332	9172	41.5255	36.0888	4.1217
Hydralazine hydrochloride	9574	90.2559	9172	41.5255	33.4331	4.04612
Ganciclovir	9576	96.3835	9206	69.2018	62.6863	4.01289
Sarafloxacin	9577	93.1332	9187	40.3237	33.5761	3.97863
Fomepizole	9575	92.5373	9173	49.275	41.6384	3.95938
Albendazole	9574	14.3793	9172	41.5255	2.0145	3.95659
Etifenin	9575	105.264	9173	49.275	47.9299	3.93886
Etodolac	9574	123.45	9172	41.5255	47.3431	3.92001
Piracetam	9575	94.2283	9173	49.275	42.5122	3.91878
Benzylpenicillin sodium	9577	110.103	9187	40.3237	40.5077	3.88968
Isradipine	9577	87.7746	9187	40.3237	31.5145	3.87952
Edrophonium chloride	9574	102.2	9172	41.5255	38.5836	3.85559
Metolazone	9574	99.746	9172	41.5255	37.5744	3.84566
Ribostamycin sulfate salt	9576	109.742	9206	69.2018	72.1427	3.80106
Mefloquine hydrochloride	9574	17.5404	9172	41.5255	3.48931	3.79441
Fenbufen	9574	85.2831	9172	41.5255	31.6379	3.77631
Bisoprolol fumarate	9575	104.359	9173	49.275	47.6659	3.75715
Pinaverium bromide	9576	78.732	9206	69.2018	50.7554	3.72859
Methapyrilene hydrochloride	9575	97.1566	9173	49.275	44.1915	3.68246
Valdecoxib	9577	97.9988	9187	40.3237	35.855	3.66175
Nicorandil	9574	104.068	9172	41.5255	39.565	3.64977
Sulfamethoxazole	9574	100.74	9172	41.5255	38.2288	3.604
Benfotiamine	9576	102.811	9206	69.2018	67.5691	3.57834
Pyrazinamide	9575	102.177	9173	49.275	46.7891	3.55858
Biotin	9575	98.4827	9173	49.275	44.9929	3.53456
Altretamine	9576	106.465	9206	69.2018	70.1427	3.53315
Lacidipine	9575	67.7496	9173	49.275	29.8609	3.52275
Ambrisentan	9577	95.819	9187	40.3237	35.1491	3.48872
Bufexamac	9574	106.339	9172	41.5255	40.672	3.48593
Nystatine	9575	93.2266	9173	49.275	42.5662	3.3712
Losartan	9577	101.893	9187	40.3237	37.7311	3.35606
Citalopram Hydrobromide	9576	92.7548	9206	69.2018	60.8576	3.3304
Chlortetracycline hydrochloride	9574	92.5341	9172	41.5255	35.1076	3.31763
Ethoxzolamide	9577	90.3213	9187	40.3237	33.1614	3.25947
Cefazolin sodium salt	9576	120.333	9206	69.2018	80.0216	3.25133
Amoxapine	9574	100.989	9172	41.5255	38.7203	3.21598
Sulfadoxine	9577	99.4102	9187	40.3237	36.8737	3.21214
Nabumetone	9576	101.126	9206	69.2018	66.8395	3.1419
Bupivacaine hydrochloride	9574	93.9397	9172	41.5255	35.9445	3.0645
Dimenhydrinate	9574	98.51	9172	41.5255	37.848	3.05877
Nilvadipine	9576	120.911	9206	69.2018	80.6183	3.05469
Isosorbide mononitrate	9577	107.965	9187	40.3237	40.497	3.03866
Norethynodrel	9574	82.7046	9172	41.5255	31.3461	2.99743
Amprolium hydrochloride	9574	110.484	9172	41.5255	42.9137	2.96538
Oxantel pamoate	9575	98.5263	9173	49.275	45.6557	2.89324
Propofol	9576	98.7417	9206	69.2018	65.5982	2.73281
Halofantrine hydrochloride	9577	67.4894	9187	40.3237	24.5368	2.67745
Morantel tartrate	9574	108.041	9172	41.5255	42.1917	2.67279
Naloxone hydrochloride	9574	99.6633	9172	41.5255	38.7141	2.67163
Sulfameter	9576	110.614	9206	69.2018	73.9884	2.55834
Tolterodine tartrate	9577	29.3094	9187	40.3237	9.27099	2.54765
Colchicine	9575	9.33188	9173	49.275	2.07558	2.52271
Isoxicam	9574	95.3858	9172	41.5255	37.1705	2.43896
Valacyclovir hydrochloride	9575	108.637	9173	49.275	51.0952	2.43584
Ranolazine	9577	100.034	9187	40.3237	37.9328	2.40462
Famotidine	9574	100.014	9172	41.5255	39.1362	2.39501
Clomiphene citrate (Z,E)	9575	19.5233	9173	49.275	7.23227	2.38782
Pentobarbital	9575	90.7092	9173	49.275	42.3304	2.36658
Diloxanide furoate	9576	102.753	9206	69.2018	68.7604	2.34647
Cyclosporin A	9575	34.6273	9173	49.275	14.723	2.33959
Procainamide hydrochloride	9575	99.9061	9173	49.275	46.9324	2.29633
Levocabastine hydrochloride	9577	93.4836	9187	40.3237	35.4269	2.26912
Streptomycin sulfate	9575	103.565	9173	49.275	48.8357	2.19602
Tolmetin sodium salt dihydrate	9576	85.8805	9206	69.2018	57.2547	2.17617
Cyproterone acetate	9577	92.1593	9187	40.3237	34.9992	2.1628
Metaraminol bitartrate	9574	98.7375	9172	41.5255	38.9444	2.0568
Scopolamine hydrochloride	9576	107.792	9206	69.2018	72.5523	2.04189
Gatifloxacin	9577	93.2356	9187	40.3237	35.5852	2.01079
Amikacin hydrate	9575	93.8242	9173	49.275	44.2294	2.00259
Bifonazole	9577	80.0069	9187	40.3237	30.273	1.98881
Iodixanol	9576	94.6396	9206	69.2018	63.5197	1.97267
Telenzepine dihydrochloride	9574	92.1334	9172	41.5255	36.3008	1.95804
Digoxin	9575	4.41722	9173	49.275	0.219288	1.9573
Tulobuterol	9577	93.7646	9187	40.3237	35.9448	1.86458
Gallamine triethiodide	9574	96.858	9172	41.5255	38.3624	1.85838
Nylidrin	9576	95.2685	9206	69.2018	64.1044	1.82314
Trimethoprim	9574	89.3407	9172	41.5255	35.2947	1.80448
Fosfosal	9576	89.2615	9206	69.2018	59.9737	1.79687
Digitoxigenin	9575	4.05761	9173	49.275	0.223084	1.77631
Oxiconazole Nitrate	9576	74.9792	9206	69.2018	50.1298	1.75715
Nicardipine hydrochloride	9575	58.7511	9173	49.275	27.2637	1.68598
Triflusal	9575	90.4257	9173	49.275	42.8849	1.67246
Ondansetron Hydrochloride	9577	95.829	9187	40.3237	36.9701	1.67168
Nizatidine	9576	96.6383	9206	69.2018	65.2142	1.66127
Parbendazole	9577	9.91372	9187	40.3237	2.35445	1.64313
Viloxazine hydrochloride	9576	99.1541	9206	69.2018	66.9934	1.62299
Adapalene	9577	11.463	9187	40.3237	3.00143	1.62086
Didanosine	9574	94.075	9172	41.5255	37.4684	1.59675
Tiapride hydrochloride	9574	87.3591	9172	41.5255	34.6997	1.57665
Ketorolac tromethamine	9576	102.631	9206	69.2018	69.4468	1.57564
Thiethylperazine dimalate	9577	47.5622	9187	40.3237	17.629	1.54987
Neomycin sulfate	9574	102.81	9172	41.5255	41.1433	1.54905
Prothionamide	9577	97.2679	9187	40.3237	37.7088	1.51326
Prilocaine hydrochloride	9574	94.5473	9172	41.5255	37.7595	1.50175
Busulfan	9574	106.201	9172	41.5255	42.6064	1.49415
Tenoxicam	9575	99.2863	9173	49.275	47.4409	1.48244
Nelarabine	9577	103.456	9187	40.3237	40.264	1.4535
Mebendazole	9574	10.7173	9172	41.5255	3.01143	1.439
Indinavir sulfate	9577	45.3433	9187	40.3237	16.8461	1.43803
Methiazole	9577	14.0433	9187	40.3237	4.23335	1.42943
Minaprine dihydrochloride	9574	98.0019	9172	41.5255	39.2798	1.416
Vancomycin hydrochloride	9575	95.4392	9173	49.275	45.6588	1.36892
Diazoxide	9574	91.1696	9172	41.5255	36.5226	1.33611
Clarithromycin	9577	86.6408	9187	40.3237	33.6024	1.33438
Olmesartan	9577	90.7458	9187	40.3237	35.2769	1.31523
Riluzole hydrochloride	9574	93.2008	9172	41.5255	37.434	1.26814
Furazolidone	9576	90.4338	9206	69.2018	61.3245	1.25736
Proscillaridin A	9577	3.8532	9187	40.3237	0.346395	1.20736
Tizanidine hydrochloride	9575	107.017	9173	49.275	51.5479	1.18465
Promethazine hydrochloride	9576	99.3365	9206	69.2018	67.5658	1.1769
Ropinirole hydrochloride	9575	95.2013	9173	49.275	45.7596	1.15093
Rifampicin	9575	89.1028	9173	49.275	42.7644	1.14107
Cytarabine	9575	15.5879	9173	49.275	6.5408	1.14012
Sulfamethazine sodium salt	9576	109.572	9206	69.2018	74.7059	1.11992
Isoniazid	9574	92.2063	9172	41.5255	37.1914	1.09778
Carprofen	9577	92.5244	9187	40.3237	36.2178	1.09143
Butoconazole nitrate	9575	70.2829	9173	49.275	33.5542	1.07768
Alverine citrate salt	9574	98.1508	9172	41.5255	39.7133	1.04431
Methantheline bromide	9577	86.8073	9187	40.3237	33.9671	1.03685
Disopyramide	9574	104.81	9172	41.5255	42.5404	0.982292
Amisulpride	9575	96.343	9173	49.275	46.5056	0.967479
Beta-Escin	9576	80.3156	9206	69.2018	54.6161	0.963768
Etoposide	9575	31.3477	9173	49.275	14.5376	0.909018
Oxytetracycline dihydrate	9574	95.2214	9172	41.5255	38.6964	0.844815
Acarbose	9575	109.377	9173	49.275	53.0716	0.824037
Deoxycorticosterone	9576	108.746	9206	69.2018	74.4343	0.819878
Pentoxifylline	9574	88.6059	9172	41.5255	36.0245	0.7696
Amiloride hydrochloride dihydrate	9574	102.683	9172	41.5255	41.9691	0.67074
Sulfaphenazole	9574	93.5167	9172	41.5255	38.1942	0.639136
Tolfenamic acid	9574	93.9982	9172	41.5255	38.4001	0.633176
Modafinil	9575	98.511	9173	49.275	47.9126	0.628764
Parthenolide	9575	1.84369	9173	49.275	0.283536	0.624945
Cromolyn disodium salt	9576	97.7703	9206	69.2018	67.048	0.61081
Azacytidine-5	9576	46.9425	9206	69.2018	31.8779	0.607188
Methyldopate hydrochloride	9577	48.5035	9187	40.3237	19.0309	0.527484
Vorinostat	9577	4.56601	9187	40.3237	1.3417	0.499482
Bromocryptine mesylate	9574	57.5653	9172	41.5255	23.4346	0.469659
Epirizole	9574	95.6656	9172	41.5255	39.26	0.465656
Metronidazole	9574	107.11	9172	41.5255	44.0539	0.424297
Oxybenzone	9576	97.0051	9206	69.2018	66.7061	0.423204
Astemizole	9574	5.53082	9172	41.5255	1.90601	0.390689
Pindolol	9574	109.622	9172	41.5255	45.1361	0.384907
Homosalate	9577	81.0345	9187	40.3237	32.2918	0.384344
Urapidil hydrochloride	9576	99.1454	9206	69.2018	68.2308	0.379661
Molsidomine	9575	91.7971	9173	49.275	44.8579	0.375232
Primaquine diphosphate	9575	5.59256	9173	49.275	2.38896	0.36678
Acipimox	9575	104.775	9173	49.275	51.2704	0.357463
Iopanoic acid	9577	111.869	9187	40.3237	44.7649	0.344952
Valsartan	9577	84.571	9187	40.3237	33.7611	0.341017
Denatonium benzoate	9577	95.6984	9187	40.3237	38.2566	0.33253
Methotrexate	9574	30.2209	9172	41.5255	12.2326	0.316801
Flumequine	9574	87.9165	9172	41.5255	36.2038	0.303992
Methimazole	9576	97.0778	9206	69.2018	66.8994	0.280212
Acyclovir	9574	101.271	9172	41.5255	41.8007	0.252528
Cefoperazone dihydrate	9575	94.8304	9173	49.275	46.4771	0.250678
Methylergometrine maleate	9575	91.2013	9173	49.275	44.7164	0.22309
Perhexiline maleate	9574	4.23554	9172	41.5255	1.54996	0.20887
Vecuronium bromide	9577	96.7222	9187	40.3237	38.8011	0.200887
Niclosamide	9574	5.96798	9172	41.5255	2.33415	0.14409
Cefotetan	9575	92.3665	9173	49.275	45.3732	0.140475
Triclabendazole	9577	88.1115	9187	40.3237	35.4212	0.108668
Diacerein	9576	121.765	9206	69.2018	84.1651	0.0987271
Sulfathiazole	9574	106.938	9172	41.5255	44.3108	0.0957009
Clofazimine	9575	4.04688	9173	49.275	1.90834	0.0857588
Sparfloxacin	9577	95.5367	9187	40.3237	38.4582	0.0656952
Indoprofen	9576	93.2098	9206	69.2018	64.4383	0.0646482
Estrone	9576	98.8672	9206	69.2018	68.3613	0.0566078
Lynestrenol	9574	97.5965	9172	41.5255	40.4831	0.0443334
Naphazoline hydrochloride	9574	86.5765	9172	41.5255	35.9264	0.024991
Ethionamide	9575	107.794	9173	49.275	53.1114	0.0041042
Chlorpropamide	9575	93.3293	9173	49.275	45.9961	-0.00803673
Moclobemide	9575	95.5882	9173	49.275	47.1401	-0.0389403
Alexidine dihydrochloride	9576	0.009132	9206	69.2018	0.0616899	-0.0553704
Diclazuril	9577	51.2539	9187	40.3237	20.7405	-0.0730585
Thonzonium bromide	9576	0.157355	9206	69.2018	0.191908	-0.0830158
Tolazamide	9575	101.215	9173	49.275	49.9598	-0.0859618
Erythromycin	9574	95.3618	9172	41.5255	39.7093	-0.109763
Atovaquone	9575	74.663	9173	49.275	36.9401	-0.149894
Betaxolol hydrochloride	9575	102.268	9173	49.275	50.5444	-0.151779
Toltrazuril	9577	96.6977	9187	40.3237	39.1449	-0.152755
Nisoldipine	9576	22.6124	9206	69.2018	15.8014	-0.153173
1,8-Dihydroxyanthraquinone	9577	19.1708	9187	40.3237	7.90847	-0.178096
Auranofin	9576	1.3693	9206	69.2018	1.12945	-0.181865
Pentetic acid	9576	103.294	9206	69.2018	71.667	-0.185913
Ciprofloxacin hydrochloride monohydrate	9574	98.4729	9172	41.5255	41.0808	-0.189365
Bezafibrate	9575	99.0176	9173	49.275	49.0028	-0.211838
Idoxuridine	9574	58.5483	9172	41.5255	24.57	-0.257477
Alendronate sodium	9575	98.6472	9173	49.275	48.8693	-0.260838
Lanatoside C	9576	3.67674	9206	69.2018	2.84455	-0.300181
Terfenadine	9574	1.20505	9172	41.5255	0.924617	-0.424212
Azaperone	9577	22.0369	9187	40.3237	9.3349	-0.448825
Dicumarol	9576	99.2146	9206	69.2018	69.1174	-0.459077
Butenafine Hydrochloride	9575	86.7057	9173	49.275	43.1858	-0.461518
Delavirdine	9575	91.9205	9173	49.275	45.7562	-0.462285
Mitoxantrone dihydrochloride	9575	1.89959	9173	49.275	1.40058	-0.464559
Enalapril maleate	9574	95.3384	9172	41.5255	40.0941	-0.504309
Fenipentol	9575	96.2622	9173	49.275	47.9541	-0.520853
Estramustine	9577	25.3698	9187	40.3237	10.7749	-0.544907
Nocodazole	9574	10.4467	9172	41.5255	4.88553	-0.547464
Chlormezanone	9575	98.4974	9173	49.275	49.0929	-0.558284
Methacholine chloride	9576	102.906	9206	69.2018	71.7767	-0.563686
Aniracetam	9575	92.8499	9173	49.275	46.3418	-0.590011
Olanzapine	9576	97.149	9206	69.2018	67.8192	-0.590357
Benzamil hydrochloride	9576	88.7855	9206	69.2018	62.0905	-0.649288
Tacrine hydrochloride	9575	114.274	9173	49.275	56.9632	-0.654687
Rimexolone	9577	27.0919	9187	40.3237	11.6068	-0.682325
Valproic acid	9577	78.8501	9187	40.3237	32.5197	-0.724461
Chlorpromazine hydrochloride	9574	20.8099	9172	41.5255	9.42776	-0.786328
Camptothecine (S,+)	9574	6.53555	9172	41.5255	3.50108	-0.787158
Propoxycaine hydrochloride	9577	90.6558	9187	40.3237	37.3476	-0.791776
Trichlormethiazide	9576	91.2323	9206	69.2018	63.9688	-0.834398
Ampicillin trihydrate	9574	102.542	9172	41.5255	43.4292	-0.848141
Methyl benzethonium chloride	9576	1.24767	9206	69.2018	1.71582	-0.852412
Pentamidine isethionate	9575	45.4934	9173	49.275	23.2863	-0.869408
Tribenoside	9577	80.901	9187	40.3237	33.5041	-0.881787
Proguanil hydrochloride	9577	82.854	9187	40.3237	34.3127	-0.902866
Novobiocin sodium salt	9576	97.1316	9206	69.2018	68.1321	-0.915238
Ciclopirox ethanolamine	9575	11.718	9173	49.275	6.69799	-0.923948
Niacin	9576	95.766	9206	69.2018	67.2138	-0.941938
(R) -Naproxen sodium salt	9576	90.9702	9206	69.2018	63.9936	-1.0405
Butamben	9576	100.78	9206	69.2018	70.8315	-1.08966
Fipexide hydrochloride	9574	94.2822	9172	41.5255	40.2467	-1.09548
Sisomicin sulfate	9575	92.0439	9173	49.275	46.4515	-1.09683
Digoxigenin	9576	2.77949	9206	69.2018	3.02617	-1.10272
Tegaserod maleate	9577	0.346336	9187	40.3237	1.25779	-1.11813
Efavirenz	9575	93.592	9173	49.275	47.2818	-1.16432
Josamycin	9574	80.5274	9172	41.5255	34.6213	-1.18184
Quinethazone	9577	93.0284	9187	40.3237	38.7078	-1.19534
Ivermectin	9574	10.082	9172	41.5255	5.39494	-1.20835
Benzathine benzylpenicillin	9577	99.1701	9187	40.3237	41.2032	-1.21412
Benztropine mesylate	9577	102.452	9187	40.3237	42.5421	-1.22981
Isopyrin hydrochloride	9576	109.488	9206	69.2018	76.9986	-1.2308
Cefmetazole sodium salt	9576	109.961	9206	69.2018	77.3263	-1.23128
Stavudine	9576	103.529	9206	69.2018	72.8849	-1.24058
Pivampicillin	9577	91.4755	9187	40.3237	38.1272	-1.24089
Hydroxyzine dihydrochloride	9574	88.89	9172	41.5255	38.156	-1.24394
Desloratadine	9577	49.5728	9187	40.3237	21.2363	-1.24665
Tiabendazole	9575	94.9929	9173	49.275	48.059	-1.25123
Estriol	9577	88.1151	9187	40.3237	36.7965	-1.26527
Nicotinamide	9575	111.358	9173	49.275	56.1585	-1.28689
Tosufloxacin hydrochloride	9575	65.5646	9173	49.275	33.6104	-1.30339
Sertindole	9575	7.40249	9173	49.275	4.95661	-1.30903
Sulfapyridine	9576	110.046	9206	69.2018	77.465	-1.31089
Ritonavir	9577	99.1158	9187	40.3237	41.2991	-1.3319
Thiostrepton	9575	2.36525	9173	49.275	2.49845	-1.33297
Trioxsalen	9576	89.7968	9206	69.2018	63.509	-1.36795
Cycloheximide	9576	6.21557	9206	69.2018	5.68309	-1.3818
Metoprolol-(+,-) (+)-tartrate salt	9576	101.708	9206	69.2018	71.7788	-1.39486
Enoxacin	9577	108.121	9187	40.3237	45.0058	-1.40727
Epiandrosterone	9575	97.8232	9173	49.275	49.6249	-1.42243
Artemisinin	9575	65.8655	9173	49.275	33.8802	-1.42491
Amrinone	9576	98.0654	9206	69.2018	69.2944	-1.43132
Cefuroxime sodium salt	9576	97.2021	9206	69.2018	68.7002	-1.43456
Argatroban	9575	94.3604	9173	49.275	47.9438	-1.44768
Nadolol	9576	102.037	9206	69.2018	72.066	-1.45469
Cefdinir	9577	90.9504	9187	40.3237	38.1414	-1.46681
Mesna	9577	79.0744	9187	40.3237	33.381	-1.49532
Rimantadine Hydrochloride	9575	106.684	9173	49.275	54.0691	-1.50038
Irinotecan hydrochloride trihydrate	9576	15.6596	9206	69.2018	12.3464	-1.50969
Silodosin	9577	92.1396	9187	40.3237	38.6687	-1.51462
Nifuroxazide	9575	30.8497	9173	49.275	16.7174	-1.51618
Fenofibrate	9574	84.9676	9172	41.5255	36.8439	-1.56069
Tripelennamine hydrochloride	9577	100.479	9187	40.3237	42.0868	-1.56998
Cephalothin sodium salt	9576	106.914	9206	69.2018	75.5612	-1.57494
Carteolol hydrochloride	9575	98.567	9173	49.275	50.151	-1.58203
Labetalol hydrochloride	9574	103.347	9172	41.5255	44.5491	-1.63383
Trifluridine	9577	32.0127	9187	40.3237	14.5802	-1.67147
Atracurium besylate	9574	87.9699	9172	41.5255	38.2063	-1.67628
Dipyrone	9576	99.4298	9206	69.2018	70.5342	-1.72701
Pralidoxime chloride	9576	101.639	9206	69.2018	72.0722	-1.73592
Abacavir Sulfate	9576	84.6728	9206	69.2018	60.3383	-1.74319
Dirithromycin	9575	97.1194	9173	49.275	49.6083	-1.75261
Tolbutamide	9574	92.9163	9172	41.5255	40.3688	-1.78482
Halcinonide	9576	121.102	9206	69.2018	85.5902	-1.78519
Levamisole hydrochloride	9574	91.2317	9172	41.5255	39.671	-1.78651
Probenecid	9575	102.584	9173	49.275	52.3604	-1.81211
Cyclizine hydrochloride	9575	101.862	9173	49.275	52.0057	-1.81334
Cefpodoxime proxetil	9577	86.9371	9187	40.3237	36.8849	-1.82867
Misoprostol	9577	91.8121	9187	40.3237	38.8659	-1.84382
Hydroxytacrine maleate (R,S)	9575	101.642	9173	49.275	51.931	-1.84697
Nifenazone	9574	101.139	9172	41.5255	43.8468	-1.84839
(-)-Eseroline fumarate salt	9577	83.0472	9187	40.3237	35.337	-1.8493
Cyclopenthiazide	9577	107.251	9187	40.3237	45.1006	-1.85311
Naproxen	9574	92.2973	9172	41.5255	40.2192	-1.89231
Butylparaben	9576	92.0318	9206	69.2018	65.5898	-1.90216
Tibolone	9574	109.502	9172	41.5255	47.3811	-1.90995
Flubendazol	9576	8.36176	9206	69.2018	7.7027	-1.91621
Meclofenoxate hydrochloride	9576	100.91	9206	69.2018	71.7655	-1.93365
Captopril	9574	100.121	9172	41.5255	43.5432	-1.96752
Verapamil hydrochloride	9574	85.4698	9172	41.5255	37.4694	-1.97767
Aminophylline	9576	91.4601	9206	69.2018	65.3383	-2.04622
Crotamiton	9576	103.887	9206	69.2018	73.9482	-2.05666
Alcuronium chloride	9577	90.1622	9187	40.3237	38.4611	-2.10435
Nitrofural	9575	81.7933	9173	49.275	42.4155	-2.11184
Dienestrol	9576	103.037	9206	69.2018	73.4255	-2.12189
Eucatropine hydrochloride	9576	96.2933	9206	69.2018	68.7945	-2.15779
Econazole nitrate	9574	56.5676	9172	41.5255	25.6594	-2.16938
Oxymetazoline hydrochloride	9574	92.2059	9172	41.5255	40.4775	-2.18853
Demeclocycline hydrochloride	9576	100.941	9206	69.2018	72.053	-2.19971
Methyldopa (L,-)	9575	108.574	9173	49.275	55.7153	-2.21533
Donepezil hydrochloride	9577	102.121	9187	40.3237	43.4392	-2.26044
Topotecan	9577	2.83618	9187	40.3237	3.41477	-2.27112
Sertaconazole nitrate	9577	46.3582	9187	40.3237	21.0251	-2.33175
Phenazopyridine hydrochloride	9576	88.5276	9206	69.2018	63.6063	-2.34354
R(-) Apomorphine hydrochloride hemihydrate	9574	6.7377	9172	41.5255	5.15451	-2.35665
Closantel	9575	58.3743	9173	49.275	31.1458	-2.38186
Sulfadiazine	9574	95.6903	9172	41.5255	42.1384	-2.40247
Ranitidine hydrochloride	9574	106.606	9172	41.5255	46.6779	-2.4093
Tinidazole	9576	108.215	9206	69.2018	77.3357	-2.44876
Zalcitabine	9577	106.751	9187	40.3237	45.501	-2.45501
Sulfacetamide sodic hydrate	9574	95.3826	9172	41.5255	42.0687	-2.46051
Norgestrel-(-)-D	9576	104.428	9206	69.2018	74.7307	-2.46483
Glutethimide, para-amino	9574	100.747	9172	41.5255	44.3129	-2.47739
Deflazacort	9576	115.63	9206	69.2018	82.5135	-2.49538
Podophyllotoxin	9576	8.81289	9206	69.2018	8.60364	-2.50496
Bromhexine hydrochloride	9577	89.6209	9187	40.3237	38.6524	-2.5139
Scopolamin-N-oxide hydrobromide	9574	114.253	9172	41.5255	49.9605	-2.5164
Rifapentine	9575	78.2245	9173	49.275	41.1005	-2.55531
Tolcapone	9577	91.6814	9187	40.3237	39.5419	-2.57256
Flecainide acetate	9576	103.989	9206	69.2018	74.567	-2.60496
Rebamipide	9576	110.325	9206	69.2018	78.9624	-2.61546
Ritodrine hydrochloride	9575	92.9137	9173	49.275	48.4041	-2.62082
Palonosetron hydrochloride	9577	84.9987	9187	40.3237	36.935	-2.66037
Trimethadione	9575	99.9737	9173	49.275	51.936	-2.67387
Vardenafil	9577	92.4486	9187	40.3237	39.9793	-2.70053
Ethynodiol diacetate	9576	72.2603	9206	69.2018	52.7079	-2.70243
Catharanthine	9574	99.7094	9172	41.5255	44.1451	-2.74026
Hemicholinium bromide	9575	94.0515	9173	49.275	49.1275	-2.78357
Balsalazide Sodium	9576	120.885	9206	69.2018	86.4745	-2.81979
Pepstatin A	9575	90.3863	9173	49.275	47.3844	-2.84653
Daunorubicin hydrochloride	9575	6.11591	9173	49.275	5.9474	-2.93378
Diphemanil methylsulfate	9574	114.241	9172	41.5255	50.3888	-2.94954
Doxorubicin hydrochloride	9575	6.27454	9173	49.275	6.05602	-2.96424
Nilutamide	9576	96.852	9206	69.2018	69.9995	-2.97612
2-Aminobenzenesulfonamide	9576	104.019	9206	69.2018	74.9727	-2.98941
Retinoic acid	9574	96.301	9172	41.5255	42.9853	-2.9958
Buspirone hydrochloride	9577	82.5886	9187	40.3237	36.3024	-2.99963
Felodipine	9575	72.6332	9173	49.275	38.7984	-3.00839
Moxalactam disodium salt	9576	112.787	9206	69.2018	81.067	-3.01625
Acefylline	9576	88.8967	9206	69.2018	64.5775	-3.05933
Phentolamine hydrochloride	9574	86.2042	9172	41.5255	38.8935	-3.0968
Raltitrexed	9577	50.4908	9187	40.3237	23.4799	-3.12013
Ethamivan	9575	89.25	9173	49.275	47.1461	-3.1681
Monobenzone	9576	88.7915	9206	69.2018	64.6244	-3.17909
Pheniramine maleate	9574	100.123	9172	41.5255	44.7644	-3.18777
Spiramycin	9576	88.1494	9206	69.2018	64.1953	-3.19432
Toremifene	9576	82.1349	9206	69.2018	60.101	-3.26212
(-) -Levobunolol hydrochloride	9576	90.58	9206	69.2018	65.9777	-3.29471
Proadifen hydrochloride	9576	88.9991	9206	69.2018	64.9212	-3.33222
Nitrocaramiphen hydrochloride	9577	104.727	9187	40.3237	45.5632	-3.33336
Acenocoumarol	9575	95.4002	9173	49.275	50.3666	-3.35813
Amidopyrine	9574	103.557	9172	41.5255	46.3623	-3.35973
Phthalylsulfathiazole	9576	94.8316	9206	69.2018	69.0001	-3.37494
Clobutinol hydrochloride	9575	104.353	9173	49.275	54.8371	-3.41731
Thiorphan	9575	106.057	9173	49.275	55.6775	-3.418
Clofibric acid	9576	86.056	9206	69.2018	63.0299	-3.47762
Imipenem	9575	83.8259	9173	49.275	44.784	-3.47874
Ketoprofen	9574	107.141	9172	41.5255	47.9734	-3.48271
Monensin sodium salt	9576	24.3237	9206	69.2018	20.3299	-3.49747
Bosentan	9577	86.3796	9187	40.3237	38.3642	-3.53272
Pramoxine hydrochloride	9576	98.3618	9206	69.2018	71.6211	-3.55293
Cefepime hydrochloride	9577	75.1045	9187	40.3237	33.8526	-3.5677
Homochlorcyclizine dihydrochloride	9574	93.4027	9172	41.5255	42.3822	-3.59621
Ticarcillin sodium	9577	90.6739	9187	40.3237	40.1926	-3.62948
Zomepirac sodium salt	9576	95.3219	9206	69.2018	69.6169	-3.65245
Piromidic acid	9576	101.333	9206	69.2018	73.7906	-3.66668
Benoxinate hydrochloride	9574	93.8119	9172	41.5255	42.6438	-3.68796
Cefixime	9575	96.5293	9173	49.275	51.2553	-3.69046
Dydrogesterone	9576	110.236	9206	69.2018	79.9907	-3.70521
Testosterone propionate	9575	114.165	9173	49.275	59.9729	-3.71814
Diphenylpyraline hydrochloride	9576	101.209	9206	69.2018	73.8132	-3.77481
Cloxacillin sodium salt	9574	98.3108	9172	41.5255	44.6133	-3.78926
Furosemide	9575	86.3658	9173	49.275	46.3617	-3.80492
Clofilium tosylate	9574	38.687	9172	41.5255	19.9807	-3.91575
Flavoxate hydrochloride	9574	101.848	9172	41.5255	46.225	-3.93191
Butalbital	9575	99.8067	9173	49.275	53.1187	-3.9389
Ampiroxicam	9577	15.3685	9187	40.3237	10.1754	-3.97828
Sulfamonomethoxine	9576	92.8796	9206	69.2018	68.2547	-3.98034
THIP Hydrochloride	9577	114.281	9187	40.3237	50.079	-3.99652
Diltiazem hydrochloride	9574	103.572	9172	41.5255	47.0195	-4.01059
Itraconazole	9575	59.9411	9173	49.275	33.549	-4.01301
Carbarsone	9575	84.7662	9173	49.275	45.7892	-4.02062
Etofenamate	9575	90.2408	9173	49.275	48.4916	-4.02538
Mafenide hydrochloride	9574	85.8767	9172	41.5255	39.704	-4.04328
Piperacillin sodium salt	9576	99.4393	9206	69.2018	72.8805	-4.06667
Pemetrexed disodium	9577	59.1408	9187	40.3237	27.9405	-4.0927
Oxolinic acid	9574	95.8948	9172	41.5255	43.958	-4.13716
Chicago sky blue 6B	9575	86.1481	9173	49.275	46.6172	-4.1677
Warfarin	9576	104.058	9206	69.2018	76.1849	-4.17485
Meloxicam	9575	97.6861	9173	49.275	52.3115	-4.17665
Celecoxib	9577	69.1762	9187	40.3237	32.0783	-4.18388
Histamine dihydrochloride	9577	100.539	9187	40.3237	44.7884	-4.24737
Zonisamide	9576	99.994	9206	69.2018	73.4529	-4.25519
Metaproterenol sulfate, orciprenaline sulfate	9575	100.31	9173	49.275	53.6832	-4.25528
Mefexamide hydrochloride	9574	100.515	9172	41.5255	46.0169	-4.27753
Lansoprazole	9577	98.8054	9187	40.3237	44.1521	-4.31012
Oxyphenbutazone	9577	25.8647	9187	40.3237	14.741	-4.31138
Practolol	9575	100.102	9173	49.275	53.6383	-4.31282
Dofetilide	9577	110.09	9187	40.3237	48.7367	-4.34431
Trimipramine maleate salt	9576	88.2725	9206	69.2018	65.4596	-4.37342
Acetohexamide	9574	90.5469	9172	41.5255	41.9825	-4.38242
Ethynylestradiol 3-methyl ether	9576	93.593	9206	69.2018	69.1603	-4.39223
Tigecycline	9576	101.193	9206	69.2018	74.4278	-4.40067
Lodoxamide	9577	87.347	9187	40.3237	39.6475	-4.42591
Iocetamic acid	9576	107.319	9206	69.2018	78.736	-4.46899
Ethisterone	9574	90.8573	9172	41.5255	42.2163	-4.4873
Thyroxine (L)	9575	59.5503	9173	49.275	33.9134	-4.56993
Imidurea	9577	104.472	9187	40.3237	46.6983	-4.57125
Dehydroisoandosterone 3-acetate	9576	97.6969	9206	69.2018	72.1982	-4.59008
Pipemidic acid	9576	103.762	9206	69.2018	76.4135	-4.60853
Mifepristone	9574	80.8829	9172	41.5255	38.2603	-4.67329
Terbutaline hemisulfate	9575	90.5053	9173	49.275	49.2874	-4.69092
Reserpine	9576	79.2135	9206	69.2018	59.5597	-4.74257
Nalbuphine hydrochloride	9574	96.4985	9172	41.5255	44.8384	-4.76691
Flurbiprofen	9576	94.9655	9206	69.2018	70.5057	-4.78785
Thiamphenicol	9574	78.2198	9172	41.5255	37.2755	-4.79427
Bromperidol	9575	67.7999	9173	49.275	38.217	-4.80853
Sulfinpyrazone	9574	104.738	9172	41.5255	48.3803	-4.88722
Khellin	9574	97.7029	9172	41.5255	45.4685	-4.89688
Meptazinol hydrochloride	9577	101.858	9187	40.3237	46	-4.92712
Fluvoxamine maleate	9577	97.0997	9187	40.3237	44.0938	-4.93955
Amethopterin (R,S)	9575	30.83	9173	49.275	20.1873	-4.9958
Fluconazole	9577	95.6002	9187	40.3237	43.5474	-4.9978
Carbenoxolone disodium salt	9576	103.299	9206	69.2018	76.4833	-4.99882
Timolol maleate salt	9576	96.5268	9206	69.2018	71.8196	-5.02129
Chlorpheniramine maleate	9574	89.5423	9172	41.5255	42.2323	-5.0494
Indomethacin	9574	87.0519	9172	41.5255	41.2328	-5.08407
Mecamylamine hydrochloride	9577	94.7292	9187	40.3237	43.3261	-5.12776
Tetracycline hydrochloride	9574	94.7387	9172	41.5255	44.5117	-5.17095
Sulindac	9574	90.17	9172	41.5255	42.6235	-5.17992
Guaifenesin	9576	96.0064	9206	69.2018	71.6189	-5.18075
Clonidine hydrochloride	9574	98.3456	9172	41.5255	46.0249	-5.18635
Opipramol dihydrochloride	9576	98.127	9206	69.2018	73.1259	-5.22025
Propidium iodide	9576	83.0014	9206	69.2018	62.6663	-5.22781
Benazepril hydrochloride	9575	102.454	9173	49.275	55.7237	-5.23972
L(-)-vesamicol hydrochloride	9576	100.758	9206	69.2018	74.989	-5.26278
Serotonin hydrochloride	9575	89.0348	9173	49.275	49.1548	-5.28291
Meticrane	9574	96.7175	9172	41.5255	45.4714	-5.30897
Naltrexone hydrochloride dihydrate	9574	113.503	9172	41.5255	52.4651	-5.33223
Gentamicine sulfate	9574	112.515	9172	41.5255	52.111	-5.38857
Cefsulodin sodium salt	9576	100.909	9206	69.2018	75.2516	-5.42063
Picotamide monohydrate	9574	95.6762	9172	41.5255	45.1798	-5.44973
Phentermine hydrochloride	9577	88.432	9187	40.3237	41.109	-5.44993
Lamotrigine	9577	103.734	9187	40.3237	47.3192	-5.48969
Sildenafil	9577	86.0085	9187	40.3237	40.2034	-5.52159
Prazosin hydrochloride	9576	25.4632	9206	69.2018	23.1676	-5.54658
Adrenosterone	9576	105.102	9206	69.2018	78.3005	-5.5678
Carisoprodol	9575	88.9588	9173	49.275	49.4181	-5.58363
Escitalopram oxalate	9575	95.0082	9173	49.275	52.4202	-5.60488
Gemcitabine	9577	14.4082	9187	40.3237	11.4823	-5.67236
Altrenogest	9577	79.9563	9187	40.3237	37.9297	-5.68835
Norfloxacin	9574	91.8541	9172	41.5255	43.8363	-5.6934
Biperiden hydrochloride	9575	101.581	9173	49.275	55.7574	-5.70354
Brimonidine L-Tartrate	9577	85.79	9187	40.3237	40.2977	-5.70394
Flucytosine	9576	87.9157	9206	69.2018	66.5464	-5.7072
DO 897/99	9575	87.1505	9173	49.275	48.6658	-5.72233
Fusidic acid sodium salt	9575	92.2893	9173	49.275	51.2005	-5.72494
Trihexyphenidyl-D,L Hydrochloride	9576	98.5334	9206	69.2018	73.9496	-5.76266
Dimethadione	9576	96.7401	9206	69.2018	72.7203	-5.77443
Bretylium tosylate	9576	81.4872	9206	69.2018	62.1692	-5.77858
Lofepramine	9577	99.0252	9187	40.3237	45.7775	-5.84682
Levonordefrin	9576	110.843	9206	69.2018	82.5576	-5.85199
Cefotaxime sodium salt	9574	98.0545	9172	41.5255	46.6038	-5.88616
Gliclazide	9575	120.072	9173	49.275	65.0582	-5.89256
Raclopride	9575	82.7402	9173	49.275	46.7004	-5.93016
Clebopride maleate	9575	106.891	9173	49.275	58.6056	-5.93514
Picrotoxinin	9576	102.608	9206	69.2018	76.9441	-5.93746
Diethylcarbamazine citrate	9574	91.001	9172	41.5255	43.7384	-5.94973
Methazolamide	9576	86.5529	9206	69.2018	65.85	-5.95383
Lorglumide sodium salt	9576	100.103	9206	69.2018	75.2703	-5.99731
Clioquinol	9576	60.6868	9206	69.2018	48.0058	-6.00943
Flutamide	9574	88.341	9172	41.5255	42.695	-6.01088
Sulfaquinoxaline sodium salt	9576	96.8549	9206	69.2018	73.0502	-6.02487
Pempidine tartrate	9576	100.55	9206	69.2018	75.6558	-6.07317
Azathioprine	9574	53.155	9172	41.5255	28.1471	-6.07424
Selegiline hydrochloride	9575	106.192	9173	49.275	58.4135	-6.08742
Clorsulon	9575	101.064	9173	49.275	55.9585	-6.15928
Ibutilide fumarate	9576	105.177	9206	69.2018	78.9562	-6.17204
Naftopidil dihydrochloride	9577	68.8802	9187	40.3237	33.9763	-6.20122
Dextromethorphan hydrobromide monohydrate	9575	82.0843	9173	49.275	46.6975	-6.25042
Papaverine hydrochloride	9575	56.7816	9173	49.275	34.2308	-6.25162
Brinzolamide	9575	84.9238	9173	49.275	48.0995	-6.25321
Clinafloxacin	9576	101.906	9206	69.2018	76.7751	-6.25443
Avermectin B1	9576	28.3572	9206	69.2018	25.8814	-6.25762
Zileuton	9576	98.1586	9206	69.2018	74.211	-6.28349
Methylatropine nitrate	9576	102.195	9206	69.2018	77.0337	-6.31319
Ioxaglic acid	9577	87.8156	9187	40.3237	41.7514	-6.34094
Colistin sulfate	9575	93.6528	9173	49.275	52.4937	-6.34624
Bacitracin	9576	97.252	9206	69.2018	73.6794	-6.37924
Sulpiride	9574	100.036	9172	41.5255	47.9226	-6.38211
Zafirlukast	9575	88.7816	9173	49.275	50.1726	-6.42545
Glipizide	9574	93.9797	9172	41.5255	45.5008	-6.47526
Demecarium bromide	9575	79.6264	9173	49.275	45.7118	-6.47586
Viomycin sulfate	9577	15.7174	9187	40.3237	12.8362	-6.4983
Sertraline	9577	43.6211	9187	40.3237	24.112	-6.52239
Lomerizine hydrochloride	9577	25.1834	9187	40.3237	16.6857	-6.53078
Methoxamine hydrochloride	9575	92.3568	9173	49.275	52.0398	-6.53089
Sulfamerazine	9576	89.1938	9206	69.2018	68.2581	-6.53432
Xylometazoline hydrochloride	9574	98.6188	9172	41.5255	47.5331	-6.5811
Eserine hemisulfate salt	9575	81.3344	9173	49.275	46.6713	-6.59371
Benidipine hydrochloride	9577	62.8901	9187	40.3237	31.9558	-6.59613
Nomegestrol acetate	9577	92.3462	9187	40.3237	43.8674	-6.63002
Levodopa	9574	95.3774	9172	41.5255	46.2575	-6.65147
(+,-)-Octopamine hydrochloride	9576	93.324	9206	69.2018	71.2368	-6.65482
Mirtazapine	9575	98.595	9173	49.275	55.2736	-6.69085
Vigabatrin hydrochloride	9575	92.2455	9173	49.275	52.1482	-6.69415
Iodipamide	9576	101.466	9206	69.2018	76.9235	-6.70722
Famprofazone	9576	86.957	9206	69.2018	66.888	-6.71217
Racecadotril	9575	100.788	9173	49.275	56.4181	-6.75487
Clidinium bromide	9576	105.964	9206	69.2018	80.0889	-6.75965
Cilnidipine	9577	54.3088	9187	40.3237	28.6752	-6.77591
Naftifine hydrochloride	9577	84.8411	9187	40.3237	40.9964	-6.78533
Aminacrine	9577	5.65261	9187	40.3237	9.08609	-6.80675
Bucladesine sodium salt	9576	88.229	9206	69.2018	67.9124	-6.85633
Methicillin sodium	9577	95.8195	9187	40.3237	45.5029	-6.86494
Cefoxitin sodium salt	9576	103.003	9206	69.2018	78.1595	-6.87948
Lincomycin hydrochloride	9574	88.0621	9172	41.5255	43.4633	-6.89504
Fentiazac	9575	93.2621	9173	49.275	52.9219	-6.96697
Spaglumic acid	9577	102.171	9187	40.3237	48.1997	-7.00057
Felbinac	9576	96.0086	9206	69.2018	73.4555	-7.01583
Ziprasidone Hydrochloride	9575	68.5454	9173	49.275	40.8115	-7.0357
Aprepitant	9576	63.648	9206	69.2018	51.0928	-7.04726
Mesalamine	9577	92.4363	9187	40.3237	44.3409	-7.06712
Phenprobamate	9577	86.6189	9187	40.3237	42.0217	-7.09373
Clotrimazole	9574	42.1202	9172	41.5255	24.5988	-7.10814
Flumethasone pivalate	9577	92.293	9187	40.3237	44.3317	-7.11571
Pirlindole mesylate	9577	101.317	9187	40.3237	47.9781	-7.12336
Liothyronine	9576	93.8115	9206	69.2018	72.052	-7.13271
Famciclovir	9577	109.119	9187	40.3237	51.1529	-7.15211
Levalbuterol hydrochloride	9577	111.514	9187	40.3237	52.2466	-7.2799
Nafcillin sodium salt monohydrate	9576	106.726	9206	69.2018	81.1414	-7.28511
Chenodiol	9574	101.794	9172	41.5255	49.571	-7.3006
Oxcarbazepine	9575	88.2695	9173	49.275	50.8193	-7.32452
Benperidol	9575	74.6926	9173	49.275	44.1294	-7.32461
Hymecromone	9576	85.081	9206	69.2018	66.2482	-7.37056
Roxithromycin	9576	92.0644	9206	69.2018	71.1096	-7.39938
Alfadolone acetate	9577	86.9594	9187	40.3237	42.466	-7.40074
Cinoxacin	9576	105.534	9206	69.2018	80.4383	-7.40656
Gemfibrozil	9574	100.891	9172	41.5255	49.3203	-7.42499
Lovastatin	9575	95.2578	9173	49.275	54.385	-7.44668
Ascorbic acid	9575	92.2541	9173	49.275	52.9495	-7.49122
Equilin	9576	104.456	9206	69.2018	79.818	-7.53254
Diphenidol hydrochloride	9574	89.5628	9172	41.5255	44.7556	-7.56418
Dibenzepine hydrochloride	9575	105.702	9173	49.275	59.6497	-7.56493
Tranilast	9575	99.269	9173	49.275	56.4855	-7.57066
Salbutamol	9574	87.7714	9172	41.5255	44.0482	-7.60071
Tioconazole	9574	64.4791	9172	41.5255	34.43	-7.65476
Cisatracurium besylate	9577	83.2287	9187	40.3237	41.231	-7.67009
Nitrofurantoin	9574	87.1869	9172	41.5255	43.889	-7.68416
Mefenamic acid	9574	85.2349	9172	41.5255	43.102	-7.70777
Ifenprodil tartrate	9574	104.505	9172	41.5255	51.1815	-7.78517
Tenatoprazole	9575	84.8625	9173	49.275	49.6074	-7.79137
Ubenimex	9577	95.0472	9187	40.3237	46.1327	-7.80616
Chlorcyclizine hydrochloride	9576	89.1054	9206	69.2018	69.4906	-7.82804
Alclometasone dipropionate	9576	107.616	9206	69.2018	82.305	-7.8327
Butacaine	9576	91.4795	9206	69.2018	71.1508	-7.8453
Cyclopentolate hydrochloride	9577	94.3194	9187	40.3237	45.9176	-7.88449
Linezolid	9575	83.4055	9173	49.275	48.9873	-7.88921
Orphenadrine hydrochloride	9574	104.773	9172	41.5255	51.4274	-7.91989
Tridihexethyl chloride	9577	95.7628	9187	40.3237	46.5651	-7.94996
Isocarboxazid	9576	95.2036	9206	69.2018	73.8357	-7.95306
Dehydrocholic acid	9574	97.7411	9172	41.5255	48.5515	-7.96398
Leflunomide	9576	61.8617	9206	69.2018	50.8058	-7.99635
Canrenoic acid potassium salt	9574	98.4807	9172	41.5255	48.9019	-8.00727
Candesartan	9577	86.3931	9187	40.3237	42.971	-8.13414
Levopropoxyphene napsylate	9577	106.584	9187	40.3237	51.1229	-8.14425
Tylosin	9576	86.4427	9206	69.2018	67.9769	-8.15692
S(-)Eticlopride hydrochloride	9576	89.187	9206	69.2018	69.917	-8.19796
Spiperone	9574	55.418	9172	41.5255	31.233	-8.2204
Amiodarone hydrochloride	9575	65.1138	9173	49.275	40.3901	-8.30521
Phenylbutazone	9577	85.9097	9187	40.3237	42.9726	-8.33065
Nadide	9576	99.8158	9206	69.2018	77.4121	-8.33777
Sulfabenzamide	9576	94.3584	9206	69.2018	73.6362	-8.33853
Benzoxiquine	9577	44.3467	9187	40.3237	26.2389	-8.35663
Epirubicin hydrochloride	9577	5.52293	9187	40.3237	10.6074	-8.38038
Quetiapine hemifumarate	9575	95.2827	9173	49.275	55.4514	-8.50084
Topiramate	9577	101.988	9187	40.3237	49.6935	-8.56815
Dacarbazine	9575	54.3526	9173	49.275	35.3921	-8.60982
Deferoxamine mesylate	9576	16.3501	9206	69.2018	19.9444	-8.62984
Pramipexole dihydrochloride	9577	83.647	9187	40.3237	42.4155	-8.68592
Succinylsulfathiazole	9576	86.1602	9206	69.2018	68.3111	-8.68664
Hyoscyamine (L)	9574	113.858	9172	41.5255	56.0354	-8.75536
Minocycline hydrochloride	9574	94.8197	9172	41.5255	48.1358	-8.76142
Tranylcypromine hydrochloride	9574	93.9701	9172	41.5255	47.7947	-8.77316
Mepenzolate bromide	9576	91.8509	9206	69.2018	72.3732	-8.81071
Oxethazaine	9574	60.9186	9172	41.5255	34.126	-8.82928
Trimebutine	9577	70.6183	9187	40.3237	37.3654	-8.88953
Avobenzone	9577	81.155	9187	40.3237	41.6175	-8.89283
Mercaptopurine	9575	45.2188	9173	49.275	31.1785	-8.89696
Carbidopa	9575	89.5372	9173	49.275	53.0535	-8.93402
Antazoline hydrochloride	9574	99.6015	9172	41.5255	50.3074	-8.9474
Prenylamine lactate	9575	36.9756	9173	49.275	27.1866	-8.96681
Tropicamide	9574	90.3326	9172	41.5255	46.4792	-8.96809
Latanoprost	9577	99.3743	9187	40.3237	49.1741	-9.10268
Sulconazole nitrate	9576	52.3778	9206	69.2018	45.3516	-9.10522
Iopromide	9576	95.8456	9206	69.2018	75.4378	-9.1109
Streptozotocin	9576	103.374	9206	69.2018	80.7338	-9.19681
Ethambutol dihydrochloride	9574	96.8767	9172	41.5255	49.4276	-9.19901
Oxybutynin chloride	9574	106.444	9172	41.5255	53.4256	-9.22436
Doxazosin mesylate	9576	69.9957	9206	69.2018	57.7072	-9.26891
Bicalutamide	9576	86.5496	9206	69.2018	69.2043	-9.31035
Aripiprazole	9577	53.9152	9187	40.3237	31.1281	-9.38749
Mianserine hydrochloride	9574	55.1744	9172	41.5255	32.3144	-9.40297
Pranlukast	9576	91.913	9206	69.2018	73.0674	-9.46195
Pantoprazole sodium	9577	105.276	9187	40.3237	51.9771	-9.52607
(R)-(+)-Atenolol	9576	102.578	9206	69.2018	80.5144	-9.52857
Etilefrine hydrochloride	9577	90.3493	9187	40.3237	45.9638	-9.53158
Triprolidine hydrochloride	9574	93.1885	9172	41.5255	48.2606	-9.56357
Gefitinib	9576	57.5036	9206	69.2018	49.439	-9.64541
Finasteride	9576	97.2737	9206	69.2018	77.0193	-9.70411
Bendroflumethiazide	9576	94.6857	9206	69.2018	75.2671	-9.74291
Isopropamide iodide	9576	107.587	9206	69.2018	84.219	-9.76694
Dantrolene sodium salt	9574	76.9413	9172	41.5255	41.7394	-9.78915
Rolipram	9576	93.4919	9206	69.2018	74.5026	-9.80452
Phenoxybenzamine hydrochloride	9576	82.3349	9206	69.2018	66.7986	-9.82133
Ezetimibe	9577	84.4448	9187	40.3237	43.916	-9.86468
Meprylcaine hydrochloride	9577	93.9891	9187	40.3237	47.7837	-9.88379
Lymecycline	9577	81.0025	9187	40.3237	42.5632	-9.89999
Pancuronium bromide	9577	47.9295	9187	40.3237	29.2351	-9.90811
Isotretinoin	9574	99.6944	9172	41.5255	51.3627	-9.96412
Besifloxacin hydrochloride	9577	98.0042	9187	40.3237	49.5122	-9.99329
Venlafaxine	9576	102.221	9206	69.2018	80.7906	-10.0517
Perphenazine	9574	46.6344	9172	41.5255	29.4857	-10.1205
Doxycycline hydrochloride	9577	65.2154	9187	40.3237	36.4411	-10.1438
Methylhydantoin-5-(D)	9576	93.7921	9206	69.2018	75.1677	-10.2619
Ozagrel hydrochloride	9577	91.8729	9187	40.3237	47.3123	-10.2657
Articaine hydrochloride	9577	88.7242	9187	40.3237	46.1098	-10.3329
Alprostadil	9577	95.4679	9187	40.3237	48.8502	-10.354
Acetopromazine maleate salt	9575	84.5266	9173	49.275	52.0385	-10.388
Budesonide	9575	100.499	9173	49.275	59.9719	-10.451
Antimycin A	9574	38.5555	9172	41.5255	26.4678	-10.4575
Mebhydroline 1,5-naphtalenedisulfonate	9575	112.575	9173	49.275	65.9684	-10.4971
Chlorphensin carbamate	9574	107.359	9172	41.5255	55.0858	-10.5043
Memantine Hydrochloride	9577	108.524	9187	40.3237	54.2934	-10.5326
Nandrolone	9577	95.9814	9187	40.3237	49.2828	-10.5795
Oxacillin sodium	9576	95.7968	9206	69.2018	76.9939	-10.7007
Rifaximin	9577	60.4183	9187	40.3237	35.0761	-10.7132
Acebutolol hydrochloride	9574	90.9642	9172	41.5255	48.5154	-10.742
Pronethalol hydrochloride	9577	102.622	9187	40.3237	52.1521	-10.771
Dicyclomine hydrochloride	9574	101.261	9172	41.5255	52.8362	-10.7872
Fursultiamine Hydrochloride	9577	112.737	9187	40.3237	56.3551	-10.8955
Zuclopenthixol dihydrochloride	9577	75.841	9187	40.3237	41.5534	-10.9715
Cladribine	9577	14.0554	9187	40.3237	16.6529	-10.9853
Phensuximide	9577	86.4172	9187	40.3237	45.8464	-10.9998
Ethamsylate	9577	93.4583	9187	40.3237	48.7677	-11.0819
Sulfachloropyridazine	9576	94.6269	9206	69.2018	76.5697	-11.0862
Doxepin hydrochloride	9574	95.8887	9172	41.5255	50.9467	-11.1284
Fenspiride hydrochloride	9574	105.306	9172	41.5255	54.8612	-11.1324
Ifosfamide	9576	99.8392	9206	69.2018	80.2517	-11.1612
Hycanthone	9575	12.8264	9173	49.275	17.5366	-11.2164
Pinacidil	9574	92.2808	9172	41.5255	49.5801	-11.26
Oxaprozin	9577	78.0003	9187	40.3237	42.7303	-11.2777
Clorgyline hydrochloride	9575	93.2083	9173	49.275	57.2277	-11.2993
Amiprilose hydrochloride	9576	82.7493	9206	69.2018	68.5938	-11.3298
Quipazine dimaleate salt	9575	104.711	9173	49.275	62.9995	-11.4033
Canrenone	9577	107.885	9187	40.3237	54.9708	-11.4676
Phenformin hydrochloride	9574	83.8648	9172	41.5255	46.375	-11.5497
Cyanocobalamin	9575	100.932	9173	49.275	61.3207	-11.5862
Diosmin	9575	91.9447	9173	49.275	56.9124	-11.6066
Xamoterol hemifumarate	9576	90.4299	9206	69.2018	74.1961	-11.6169
Clobetasol propionate	9576	99.1409	9206	69.2018	80.2419	-11.6346
Hexachlorophene	9577	16.8422	9187	40.3237	18.4322	-11.6408
Acetylsalicylsalicylic acid	9574	97.9729	9172	41.5255	52.3375	-11.6537
Irsogladine maleate	9576	94.5521	9206	69.2018	77.1252	-11.6934
Pirenzepine dihydrochloride	9574	96.8085	9172	41.5255	51.9213	-11.7211
D,L-Penicillamine	9576	90.7331	9206	69.2018	74.5131	-11.7241
Dinoprost trometamol	9575	101.418	9173	49.275	61.7549	-11.781
Benzthiazide	9576	99.7922	9206	69.2018	80.8438	-11.7857
Proglumide	9574	100.263	9172	41.5255	53.4385	-11.8037
Pimozide	9574	40.9788	9172	41.5255	28.8594	-11.8427
Nefopam hydrochloride	9574	96.9195	9172	41.5255	52.1407	-11.8944
Triamterene	9574	71.9548	9172	41.5255	41.8188	-11.9392
Cilostazol	9575	74.1359	9173	49.275	48.5969	-12.0664
Isoxsuprine hydrochloride	9574	113.52	9172	41.5255	59.2163	-12.0767
Mexiletine hydrochloride	9574	98.8477	9172	41.5255	53.1479	-12.1009
Grepafloxacin	9575	91.1887	9173	49.275	57.0351	-12.1018
Pranoprofen	9576	98.1211	9206	69.2018	80.0131	-12.1115
Theobromine	9576	91.8624	9206	69.2018	75.6916	-12.1211
Gliquidone	9577	92.1908	9187	40.3237	49.3725	-12.1978
Piretanide	9577	86.1024	9187	40.3237	46.964	-12.2443
Nitazoxanide	9577	61.2562	9187	40.3237	37.0051	-12.3043
Fluspirilen	9576	46.8178	9206	69.2018	44.7454	-12.3466
Ethaverine hydrochloride	9576	33.0283	9206	69.2018	35.242	-12.3858
(+) -Levobunolol hydrochloride	9576	92.4444	9206	69.2018	76.4668	-12.4936
Alfaxalone	9577	94.7607	9187	40.3237	50.7567	-12.5457
Dizocilpine maleate	9574	88.771	9172	41.5255	49.4359	-12.5733
Mometasone furoate	9575	63.8359	9173	49.275	44.0551	-12.5999
Repaglinide	9577	76.2873	9187	40.3237	43.3864	-12.6246
N-Acetyl-DL-homocysteine Thiolactone	9576	79.163	9206	69.2018	67.4362	-12.654
Dicloxacillin sodium salt hydrate	9575	104.152	9173	49.275	63.9776	-12.6565
Tramadol hydrochloride	9576	112.068	9206	69.2018	90.2247	-12.6718
Estradiol-17 beta	9575	97.6309	9173	49.275	60.7839	-12.6763
Norgestimate	9577	74.4411	9187	40.3237	42.7392	-12.7218
Telmisartan	9577	89.1227	9187	40.3237	48.6624	-12.7248
Fenoprofen calcium salt dihydrate	9576	109.505	9206	69.2018	88.5905	-12.811
Melatonin	9575	100.888	9173	49.275	62.5337	-12.821
Oxandrolone	9574	96.8754	9172	41.5255	53.1486	-12.9206
Troxipide	9577	88.37	9187	40.3237	48.5944	-12.9603
Ofloxacin	9574	109.447	9172	41.5255	58.5215	-13.0729
Pidotimod	9577	101.924	9187	40.3237	54.1883	-13.0885
Antipyrine	9574	93.4292	9172	41.5255	51.9939	-13.1969
Sibutramine hydrochloride	9575	87.469	9173	49.275	56.3273	-13.2269
Oxalamine citrate salt	9576	94.9482	9206	69.2018	78.9804	-13.2745
Perospirone	9577	96.8486	9187	40.3237	52.3291	-13.2762
Darunavir	9577	101.328	9187	40.3237	54.1471	-13.2879
Pipenzolate bromide	9576	115.252	9206	69.2018	93.0766	-13.3199
Milnacipran hydrochloride	9577	91.9282	9187	40.3237	50.4226	-13.3537
Hesperidin	9575	96.0024	9173	49.275	60.6947	-13.3895
Nisoxetine hydrochloride	9576	101.035	9206	69.2018	83.357	-13.4391
Althiazide	9576	118.705	9206	69.2018	95.5886	-13.4427
Clavulanate potassium salt	9577	82.2674	9187	40.3237	46.7883	-13.6151
Mevalonic-D, L acid lactone	9576	88.3122	9206	69.2018	74.7317	-13.6181
Itopride	9575	108.724	9173	49.275	67.2398	-13.6659
Ketoconazole	9575	70.3033	9173	49.275	48.3396	-13.6976
Amyleine hydrochloride	9574	108.306	9172	41.5255	58.7326	-13.7578
Megestrol acetate	9576	97.943	9206	69.2018	81.5764	-13.7981
Paromomycin sulfate	9576	103.071	9206	69.2018	85.1321	-13.805
Kanamycin A sulfate	9575	94.7202	9173	49.275	60.4847	-13.8113
Thalidomide	9574	90.5716	9172	41.5255	51.4756	-13.8652
Acemetacin	9574	93.5699	9172	41.5255	52.7287	-13.8733
Phenindione	9575	96.0377	9173	49.275	61.2937	-13.971
Tiratricol, 3,3',5-triiodothyroacetic acid	9574	67.0335	9172	41.5255	41.8732	-14.0371
Pyrilamine maleate	9574	101.559	9172	41.5255	56.3113	-14.1384
Miconazole	9574	53.4699	9172	41.5255	36.3793	-14.1756
Guanabenz acetate	9574	91.2718	9172	41.5255	52.2457	-14.3445
Medrysone	9576	105.452	9206	69.2018	87.3293	-14.3547
Zardaverine	9577	108.381	9187	40.3237	58.1094	-14.406
Benzocaine	9576	87.1118	9206	69.2018	74.7514	-14.4684
Yohimbine hydrochloride	9575	95.1289	9173	49.275	61.3461	-14.4713
Chloroquine diphosphate	9575	114.679	9173	49.275	70.9989	-14.4908
Luteolin	9576	68.2545	9206	69.2018	61.7598	-14.5264
Doxofylline	9576	95.0556	9206	69.2018	80.3136	-14.5334
Dapsone	9574	101.842	9172	41.5255	56.8254	-14.5351
Zaleplon	9575	87.8326	9173	49.275	57.8681	-14.5886
Loratadine	9576	70.162	9206	69.2018	63.1704	-14.617
Acitretin	9576	105.312	9206	69.2018	87.891	-15.013
Benzethonium chloride	9576	14.6996	9206	69.2018	25.2103	-15.0379
Isoconazole	9574	63.2893	9172	41.5255	41.3246	-15.0434
Dyclonine hydrochloride	9574	84.9928	9172	41.5255	50.3601	-15.0664
Promazine hydrochloride	9576	98.4799	9206	69.2018	83.2355	-15.0857
Azacyclonol	9574	91.0122	9172	41.5255	52.8825	-15.0892
Deptropine citrate	9577	76.2658	9187	40.3237	45.8717	-15.1186
Amfepramone hydrochloride	9574	97.4883	9172	41.5255	55.6614	-15.1789
Enrofloxacin	9577	79.4965	9187	40.3237	47.2533	-15.1973
Cortisol acetate	9576	103.733	9206	69.2018	86.9988	-15.2138
Pyrithyldione	9576	84.6025	9206	69.2018	73.8634	-15.3169
Indatraline hydrochloride	9577	51.0111	9187	40.3237	35.9748	-15.4052
Danazol	9574	83.3979	9172	41.5255	50.1007	-15.4693
Flufenamic acid	9574	104.08	9172	41.5255	58.7056	-15.4858
Spectinomycin dihydrochloride	9576	79.6009	9206	69.2018	70.6404	-15.5551
Brompheniramine maleate	9575	102.793	9173	49.275	66.2188	-15.5674
Glycopyrrolate	9576	88.2431	9206	69.2018	76.7245	-15.6586
Fluorometholone	9576	114.544	9206	69.2018	94.9265	-15.6602
Pridinol methanesulfonate salt	9576	91.8043	9206	69.2018	79.2016	-15.6713
Nefazodone hydrochloride	9575	85.6382	9173	49.275	57.9892	-15.791
Risperidone	9577	73.483	9187	40.3237	45.4614	-15.8303
Glibenclamide	9574	90.2145	9172	41.5255	53.3117	-15.8496
Loperamide hydrochloride	9574	47.8735	9172	41.5255	35.7339	-15.8542
Formestane	9577	108.837	9187	40.3237	59.7711	-15.8838
Moxisylyte hydrochoride	9574	95.8981	9172	41.5255	55.7065	-15.8843
Fluvastatin sodium salt	9576	28.7624	9206	69.2018	35.8608	-15.9568
Dihydrostreptomycin sulfate	9574	92.4116	9172	41.5255	54.4525	-16.0781
Cefadroxil	9575	87.0962	9173	49.275	59.0206	-16.1039
Trazodone hydrochloride	9574	91.9498	9172	41.5255	54.292	-16.1094
Iproniazide phosphate	9574	100.158	9172	41.5255	57.7035	-16.1122
Sulfamethizole	9576	101.995	9206	69.2018	86.7239	-16.1417
Nadifloxacin	9577	86.9973	9187	40.3237	51.3065	-16.2259
Cephalosporanic acid, 7-amino	9575	89.5782	9173	49.275	60.4209	-16.2812
Nialamide	9577	98.2545	9187	40.3237	55.9234	-16.3035
Fenoterol hydrobromide	9574	89.7103	9172	41.5255	53.5863	-16.3336
Lidocaine hydrochloride	9574	109.246	9172	41.5255	61.7109	-16.3458
Methenamine	9577	94.8842	9187	40.3237	54.6127	-16.3519
Mizolastine	9575	96.2826	9173	49.275	63.8755	-16.4322
Metyrapone	9576	87.6838	9206	69.2018	77.1353	-16.4564
Nicergoline	9574	69.9322	9172	41.5255	45.5176	-16.4779
Clozapine	9575	98.8173	9173	49.275	65.2157	-16.5235
Prednisone	9574	99.0967	9172	41.5255	57.7227	-16.5722
Acetylcysteine	9577	84.9445	9187	40.3237	50.8318	-16.579
Mirabegron	9576	76.4575	9206	69.2018	69.5603	-16.6503
Pergolide mesylate	9574	93.9135	9172	41.5255	55.6502	-16.6521
Azlocillin sodium salt	9576	86.4145	9206	69.2018	76.4552	-16.6547
Methacycline hydrochloride	9577	84.4903	9187	40.3237	50.7306	-16.661
Formoterol fumarate	9577	90.115	9187	40.3237	53.1144	-16.7767
Betazole hydrochloride	9574	87.1111	9172	41.5255	52.9555	-16.7822
Chloramphenicol	9574	88.1875	9172	41.5255	53.4408	-16.8204
Beclomethasone dipropionate	9576	91.9392	9206	69.2018	80.6106	-16.987
Reboxetine mesylate	9575	86.3912	9173	49.275	59.5578	-16.9884
Bemegride	9576	75.4188	9206	69.2018	69.1813	-16.9901
Pivmecillinam hydrochloride	9577	82.5385	9187	40.3237	50.3272	-17.0446
Florfenicol	9576	76.3063	9206	69.2018	69.8642	-17.0588
Niridazole	9575	93.3927	9173	49.275	63.1271	-17.1078
Ethopropazine hydrochloride	9576	88.2995	9206	69.2018	78.3404	-17.2355
Triflupromazine hydrochloride	9574	31.7962	9172	41.5255	30.4489	-17.2453
Idebenone	9575	75.2497	9173	49.275	54.3367	-17.2574
Todralazine hydrochloride	9574	97.105	9172	41.5255	57.5969	-17.2735
Benzonatate	9574	82.6657	9172	41.5255	51.629	-17.3016
Flunixin meglumine	9576	96.9506	9206	69.2018	84.4372	-17.3456
Tolazoline hydrochloride	9574	96.1888	9172	41.5255	57.3507	-17.4078
Molindone hydrochloride	9577	82.7775	9187	40.3237	50.8044	-17.4255
Bromopride	9576	90.0289	9206	69.2018	79.7293	-17.4276
Spironolactone	9574	84.8489	9172	41.5255	52.7817	-17.5478
Doxapram hydrochloride	9577	79.6778	9187	40.3237	49.7264	-17.5974
Isosorbide dinitrate	9576	84.0591	9206	69.2018	75.8202	-17.6498
Hexylcaine hydrochloride	9576	98.5638	9206	69.2018	85.8683	-17.6604
Pioglitazone	9574	88.4925	9172	41.5255	54.4083	-17.6614
Gestrinone	9577	74.84	9187	40.3237	47.9232	-17.7449
Algestone acetophenide	9577	53.7845	9187	40.3237	39.4904	-17.8025
Darifenacin hydrobromide	9577	74.9704	9187	40.3237	48.0588	-17.8279
Flunisolide	9576	127.22	9206	69.2018	105.875	-17.8366
Pimethixene maleate	9574	83.8254	9172	41.5255	52.7586	-17.9497
Omeprazole	9575	77.3564	9173	49.275	56.162	-18.0446
Flunarizine dihydrochloride	9574	68.158	9172	41.5255	46.3983	-18.0953
Tetraethylenepentamine pentahydrochloride	9576	85.4518	9206	69.2018	77.2379	-18.1037
Meclozine dihydrochloride	9575	96.39	9173	49.275	65.6274	-18.1312
Granisetron	9577	91.531	9187	40.3237	55.1408	-18.2321
Penbutolol sulfate	9577	69.0087	9187	40.3237	46.1251	-18.2982
Sulfamethoxypyridazine	9576	99.4614	9206	69.2018	87.2462	-18.4171
Calcipotriene	9575	67.1487	9173	49.275	51.5122	-18.4246
Oxprenolol hydrochloride	9577	95.2858	9187	40.3237	56.8543	-18.4316
Lomefloxacin hydrochloride	9574	106.572	9172	41.5255	62.7078	-18.4533
(+)-Isoproterenol (+)-bitartrate salt	9576	82.1724	9206	69.2018	75.3498	-18.485
Exemestane	9575	84.3544	9173	49.275	60.0643	-18.4986
Prednicarbate	9577	84.9485	9187	40.3237	52.7976	-18.5432
Zolmitriptan	9576	98.8961	9206	69.2018	86.9989	-18.561
Chlorhexidine	9574	24.2522	9172	41.5255	28.7024	-18.6315
Stanozolol	9575	94.8936	9173	49.275	65.5526	-18.7937
Phenethicillin potassium salt	9576	72.884	9206	69.2018	69.294	-18.8569
Sotalol hydrochloride	9577	89.0327	9187	40.3237	54.7667	-18.8654
Clenbuterol hydrochloride	9575	92.8765	9173	49.275	64.6452	-18.8803
(R)-Propranolol hydrochloride	9577	104.938	9187	40.3237	61.2307	-18.9156
Carbamazepine	9574	85.1948	9172	41.5255	54.4401	-19.0625
Amorolfine hydrochloride	9577	83.6368	9187	40.3237	53.0007	-19.2753
Amcinonide	9577	96.4679	9187	40.3237	58.1959	-19.2964
Nortriptyline hydrochloride	9574	73.1362	9172	41.5255	49.7784	-19.4082
Aminopurine, 6-benzyl	9574	93.9318	9172	41.5255	58.4341	-19.4284
Raloxifene hydrochloride	9576	81.3657	9206	69.2018	75.7809	-19.4744
Alfacalcidol	9575	48.0544	9173	49.275	43.265	-19.5862
Trifluoperazine dihydrochloride	9574	44.0759	9172	41.5255	37.9854	-19.6827
Ambroxol hydrochloride	9575	100.362	9173	49.275	69.1586	-19.7053
Imatinib	9577	90.8345	9187	40.3237	56.3671	-19.7392
Azithromycin	9577	97.338	9187	40.3237	59.0289	-19.7787
Thioridazine hydrochloride	9574	44.5648	9172	41.5255	38.3738	-19.8681
Azatadine maleate	9577	94.342	9187	40.3237	57.9606	-19.9184
Clemizole hydrochloride	9574	89.0707	9172	41.5255	56.9197	-19.9327
Domperidone	9575	84.2785	9173	49.275	61.5021	-19.9739
Paroxetine Hydrochloride	9576	62.5862	9206	69.2018	63.3554	-20.0446
Fluocinonide	9576	99.5187	9206	69.2018	88.9852	-20.1164
Indapamide	9574	94.9695	9172	41.5255	59.7035	-20.2669
Tolnaftate	9574	100.654	9172	41.5255	62.071	-20.2741
Dipivefrin hydrochloride	9575	101.854	9173	49.275	70.7711	-20.5825
Ketotifen fumarate	9575	75.0627	9173	49.275	57.7441	-20.7569
Tracazolate hydrochloride	9577	89.029	9187	40.3237	56.6567	-20.7569
Allopurinol	9576	96.0446	9206	69.2018	87.2311	-20.7665
Methotrimeprazine maleat salt	9576	87.353	9206	69.2018	81.2393	-20.7895
Drofenine hydrochloride	9576	100.425	9206	69.2018	90.3145	-20.8187
Actarit	9577	91.1204	9187	40.3237	57.599	-20.8559
Dolasetron mesilate	9576	97.2786	9206	69.2018	88.217	-20.8984
Dibucaine	9574	94.4889	9172	41.5255	60.1733	-20.9362
Merbromin	9576	86.6546	9206	69.2018	81.1076	-21.141
Benfluorex	9575	103.914	9173	49.275	72.3759	-21.1724
Sulbactam	9577	80.1064	9187	40.3237	53.519	-21.2171
Chloropyramine hydrochloride	9576	83.3659	9206	69.2018	78.9117	-21.2209
Chlormadinone acetate	9577	85.323	9187	40.3237	55.6435	-21.2381
Corticosterone	9575	82.8536	9173	49.275	62.134	-21.3079
Cinnarizine	9574	97.8268	9172	41.5255	61.9565	-21.3334
Salmeterol	9576	85.4422	9206	69.2018	80.4867	-21.3591
Hydroxychloroquine sulfate	9575	93.6785	9173	49.275	67.5817	-21.4216
Azaguanine-8	9574	44.555	9172	41.5255	39.9652	-21.4635
Bephenium hydroxynaphthoate	9576	89.051	9206	69.2018	83.2505	-21.6256
Flurandrenolide	9576	100.401	9206	69.2018	91.1392	-21.6602
Ethoxyquin	9576	72.547	9206	69.2018	71.8733	-21.6694
Amlodipine	9575	32.6559	9173	49.275	37.8227	-21.7315
Isoflupredone acetate	9574	109.828	9172	41.5255	67.3804	-21.7739
Nelfinavir mesylate	9577	46.6034	9187	40.3237	40.6591	-21.8669
Cyproheptadine hydrochloride	9574	76.5944	9172	41.5255	53.7022	-21.896
Tamoxifen citrate	9574	82.6597	9172	41.5255	56.3271	-22.0022
Propafenone hydrochloride	9575	90.0525	9173	49.275	66.4108	-22.0374
Methiothepin maleate	9575	47.6892	9173	49.275	45.5897	-22.0909
Terconazole	9575	75.3591	9173	49.275	59.3723	-22.2391
Anastrozole	9577	85.9143	9187	40.3237	56.9382	-22.2944
Carbetapentane citrate	9575	94.9383	9173	49.275	69.1054	-22.3245
Meglumine	9576	77.4639	9206	69.2018	75.9313	-22.3248
Estradiol Valerate	9577	81.9284	9187	40.3237	55.4037	-22.3671
Desipramine hydrochloride	9575	83.9796	9173	49.275	63.9765	-22.5955
Troglitazone	9575	57.1915	9173	49.275	50.777	-22.5958
Tropisetron hydrochloride	9575	94.2335	9173	49.275	69.2143	-22.7807
Protriptyline hydrochloride	9576	80.3229	9206	69.2018	78.3757	-22.7908
Diphenhydramine hydrochloride	9574	93.11	9172	41.5255	61.4912	-22.8267
Fluticasone propionate	9577	108.789	9187	40.3237	66.9163	-23.0484
Nevirapine	9577	75.5189	9187	40.3237	53.5286	-23.0766
Ronidazole	9577	94.8923	9187	40.3237	61.3496	-23.0855
Pizotifen malate	9577	90.9175	9187	40.3237	59.7686	-23.1073
Nafronyl oxalate	9575	101.765	9173	49.275	73.4832	-23.3382
Adiphenine hydrochloride	9574	98.2737	9172	41.5255	64.4792	-23.6705
Idazoxan hydrochloride	9576	40.27	9206	69.2018	51.6351	-23.7675
Prednisolone	9574	106.652	9172	41.5255	68.0894	-23.8016
Betamethasone	9575	102.568	9173	49.275	74.6617	-24.1211
Etomidate	9577	95.4371	9187	40.3237	62.6915	-24.2077
Pyrimethamine	9574	40.826	9172	41.5255	41.1955	-24.2423
Dosulepin hydrochloride	9575	67.2587	9173	49.275	57.707	-24.5653
Triamcinolone	9574	123.197	9172	41.5255	76.1356	-24.9773
Asenapine maleate	9574	92.7792	9172	41.5255	63.6293	-25.1023
Fendiline hydrochloride	9574	38.4576	9172	41.5255	41.1855	-25.2158
Troleandomycin	9574	97.9801	9172	41.5255	66.0316	-25.3448
Trimeprazine tartrate	9576	75.3414	9206	69.2018	77.5538	-25.4162
Norcyclobenzaprine	9575	78.8456	9173	49.275	64.3636	-25.5124
Vincamine	9574	92.7732	9172	41.5255	64.2731	-25.7485
Benzydamine hydrochloride	9574	95.1452	9172	41.5255	65.4254	-25.9158
Bepridil hydrochloride	9575	53.7692	9173	49.275	52.9099	-26.4151
Loxapine succinate	9574	104.958	9172	41.5255	70.0258	-26.4414
Fleroxacin	9577	80.3128	9187	40.3237	58.8819	-26.4968
Prochlorperazine dimaleate	9575	44.9771	9173	49.275	48.6764	-26.514
Procaine hydrochloride	9574	99.2248	9172	41.5255	67.8008	-26.5971
Glimepiride	9576	97.4266	9206	69.2018	94.5392	-27.1182
Azelastine hydrochloride	9575	78.4905	9173	49.275	66.1512	-27.475
Amitryptiline hydrochloride	9574	72.4899	9172	41.5255	57.6394	-27.5376
Etretinate	9575	84.7332	9173	49.275	69.7039	-27.9516
Thioproperazine dimesylate	9574	86.8253	9172	41.5255	64.0123	-27.9577
Metixene hydrochloride	9575	65.1447	9173	49.275	60.3069	-28.2068
Fluoxetine hydrochloride	9575	82.9819	9173	49.275	69.3727	-28.4833
Diperodon hydrochloride	9574	99.2661	9172	41.5255	69.8841	-28.6633
Metergoline	9575	71.0967	9173	49.275	63.7831	-28.7501
Glafenine hydrochloride	9574	100.173	9172	41.5255	70.376	-28.7786
Amodiaquin dihydrochloride dihydrate	9574	47.2983	9172	41.5255	48.4613	-28.8204
Progesterone	9575	81.9659	9173	49.275	69.2224	-28.8336
Mebeverine hydrochloride	9574	97.1322	9172	41.5255	69.3644	-29.0298
Homoveratrylamine	9577	92.9543	9187	40.3237	66.6875	-29.2049
Dobutamine hydrochloride	9575	85.566	9173	49.275	71.5022	-29.3395
Tyloxapol	9576	44.2949	9206	69.2018	60.7692	-30.1163
Clomipramine hydrochloride	9574	60.0839	9172	41.5255	55.6059	-30.6557
Mepivacaine hydrochloride	9577	76.7147	9187	40.3237	61.6096	-30.6754
Cyclobenzaprine hydrochloride	9575	78.5737	9173	49.275	69.8989	-31.1816
Methylprednisolone, 6-alpha	9574	102.512	9172	41.5255	73.9426	-31.3738
Amlexanox	9577	80.3522	9187	40.3237	64.0487	-31.6477
(R)-Duloxetine hydrochloride	9577	62.8136	9187	40.3237	56.9942	-31.6654
Clemastine fumarate	9574	60.5407	9172	41.5255	56.8944	-31.7546
Piperacetazine	9577	86.0179	9187	40.3237	66.4484	-31.7628
Maprotiline hydrochloride	9575	79.9691	9173	49.275	71.493	-32.0882
Dilazep dihydrochloride	9574	80.5767	9172	41.5255	65.9183	-32.4584
Hydrocortisone base	9575	96.0396	9173	49.275	79.9636	-32.64
Ciclesonide	9576	31.2688	9206	69.2018	54.6337	-32.9952
Flumethasone	9576	100.301	9206	69.2018	102.524	-33.114
Dihydroergotamine tartrate	9574	103.369	9172	41.5255	77.1705	-34.246
Cisapride	9575	77.2892	9173	49.275	72.8071	-34.7229
Diflorasone Diacetate	9575	107.507	9173	49.275	88.3904	-35.4165
Desonide	9577	120.656	9187	40.3237	84.1061	-35.4531
Quinidine hydrochloride monohydrate	9574	109.266	9172	41.5255	81.4789	-36.1057
Imipramine hydrochloride	9574	92.1229	9172	41.5255	74.425	-36.1704
Vinpocetine	9574	95.944	9172	41.5255	76.0524	-36.2111
Carvedilol	9577	47.4732	9187	40.3237	55.8384	-36.6954
Clocortolone pivalate	9577	85.3088	9187	40.3237	71.3193	-36.9196
Verteporfin	9577	12.7357	9187	40.3237	43.5419	-38.4063
Chlorprothixene hydrochloride	9575	62.9596	9173	49.275	69.5545	-38.5312
Benserazide hydrochloride	9576	45.7208	9206	69.2018	71.3209	-39.6813
Zotepine	9575	59.6248	9173	49.275	69.7135	-40.3334
Fludrocortisone acetate	9574	94.2077	9172	41.5255	79.8956	-40.7753
Dexamethasone acetate	9574	112.388	9172	41.5255	88.275	-41.6053
Fluocinolone acetonide	9577	120.614	9187	40.3237	91.7225	-43.0864
(+,-)-Synephrine	9577	99.4547	9187	40.3237	84.8788	-44.775
Dipyridamole	9574	79.6633	9172	41.5255	77.8626	-44.782
Cloperastine hydrochloride	9576	68.6663	9206	69.2018	95.1923	-47.674
Pyrvinium pamoate	9577	17.3866	9187	40.3237	54.7318	-47.7209
Quinacrine dihydrochloride hydrate	9574	59.9813	9172	41.5255	72.6649	-47.7573
Haloprogin	9575	4.2582	9173	49.275	56.3312	-54.2329
Dimethisoquin hydrochloride	9575	91.1482	9173	49.275	99.4274	-54.5141
Isoetharine mesylate salt	9576	7.16756	9206	69.2018	62.1928	-57.2327
Loteprednol etabonate	9577	82.0055	9187	40.3237	92.2386	-59.1709
Melengestrol acetate	9577	101.475	9187	40.3237	104.457	-63.5387
