# Supplementary material for: Phenotypic screening platform identifies statins as enhancers of immune cell-induced cancer cell death
Source: BMC Cancer. 2023 Feb 17;23:164. doi: 10.1186/s12885-023-10645-4 (PMC9938546; doi:10.1186/s12885-023-10645-4)
Supplement: Supplementary file 2 — Supplementary Material 2 [file 12885_2023_10645_MOESM2_ESM.xlsx]

## Sheet: Mevalonate cascade
Supplementary data 2
Expression fold change of DEGs involved in the mevalonate pathway post pitavastatin treatment
	Co-culture	Co-culture	HCT116-GFP	HCT116-GFP	PBMC	PBMC
	1uM vs DMSO	10uM vs DMSO	1uM vs DMSO	10uM vs DMSO	1uM vs DMSO	10uM vs DMSO
Gene Symbol			Fold change
SREBF2	3.06	2.47	2.1	4.21	/	/
HMGCR	5.24	8.63	4.38	7.38	/	9.35
HMGCS1	14.37	35.88	11.8	29.71	-2.4	2.14
MVK	2.21	2.73	/	2.59	/	/	SREBF2-targets
MVD	4.4	6.3	5.06	8.65	-2.28	-2.57
FDPS	3.7	2.9	/	2.12	/	2.26
LDLR; MIR6886	3	2.5	2.32	2.82	/	5.79
			/ = not found among DEGs
