# Supplementary material for: Phenotypic screening platform identifies statins as enhancers of immune cell-induced cancer cell death
Source: BMC Cancer. 2023 Feb 17;23:164. doi: 10.1186/s12885-023-10645-4 (PMC9938546; doi:10.1186/s12885-023-10645-4)
Supplement: Supplementary file 3 — Supplementary Material 3 [file 12885_2023_10645_MOESM3_ESM.xlsx]

## Sheet: Blad1
Supplementary data 4
Genes uniquely upregulated in co-culture
Co-C only 10uM vs DMSO FC > 2, 158 DEGs
Genes
CCL20
BIRC3
SAA2
CFB
TRIML2
MMP7
PDGFB
PTPN13
DIO3
TMSB4Y
SOCS1
FSD1L
SLC2A6
TMOD1
PDZRN3
ARC
TAF13
GRIN2D
GADD45B
LINC00346
AP1S1
C4B
C4A
DST
CASP10
RRNAD1
SAA1
ANKRD37
RALGPS2
CSRP3
NPHP3
LCN2
C1orf53
DIRAS1
ATXN1L
IRGQ
APOBEC3G
USF3
SPRR2A
DCAF4
TTC23
CBR3
GRHL3
METTL12
LOC730183
EPS8L2
IFNGR1
MYCL
SERF2
SYNC
TMEM41B
OR10V1
USP6
IRAK2
LAMA5
WBP4
TCF7L2
CD247
ADIRF
IL6
SLC17A7
HEBP2
FBXL2
FAT1
THSD4
WFDC3
PDZD9
CLU
COL5A3
PARVB
KIAA1324L
MTMR11
TM6SF1
ST6GALNAC2
CLIP2
TRIM52
INCA1
KIAA1211L
TPBG
TRIM16L
NEU2
NFIL3
CHMP4B
GOLGA2
OSBP2
ND2
ARNT
KCNK1
PPM1N
GOLGA6L3
LSP1P3
MAPK11
LIF
NPM2
CAMK2N2
SOX5
CALCOCO1
TMEM262
IL9R
IL9R
AKAP12
TEKT3
TNFSF18
RAB26
C3
NIPAL2
INADL
TXK
MAGEH1
CAB39L
FBXO34
SUPT20HL2
SMIM1
FAM157B
RFX4
CCL16
OR2B3
MRC2
RNF185
RSPH14
TRIM7
FRMD3
DCAF4L2
BMPR2
ANKRD19P
C8orf82
VEGFA
PIN4
FAM84A
SYT1
RP2
HEY1
GNRH1
ZIM3
LRRC37A2
TIMD4
UGT2A2
PIK3C2B
PAQR4
PLEKHA8P1
ACAP2
DLGAP4
TPP1
NBEAL1
VTI1A
ING3
CACNG8
FAM227B
DDR1
FAM110B
MOAP1
TBC1D3G
ORMDL2
DNAJC6
STX1B
PLXDC1
ZSCAN16
ANKRD18A
