# Supplementary material for: Phenotypic screening platform identifies statins as enhancers of immune cell-induced cancer cell death
Source: BMC Cancer. 2023 Feb 17;23:164. doi: 10.1186/s12885-023-10645-4 (PMC9938546; doi:10.1186/s12885-023-10645-4)
Supplement: Supplementary file 4 — Supplementary Material 4 [file 12885_2023_10645_MOESM4_ESM.xlsx]

## Sheet: GO Bio. Pro 2021
Supplementary data 3
Enrichment analysis of DEGs found in PBMC-monocultures
Top 15 enriched terms	Overlap	P-value	Adj. P-value	Odds Ratio	Combined Score	Genes
antigen processing and presentation of endogenous peptide antigen via MHC class I via ER pathway (GO:0002484)	5/7	1.69166e-07	4.53212e-05	101.198	1577.92	HLA-B;HLA-C;HLA-A;HLA-F;HLA-E
antigen processing and presentation of endogenous peptide antigen via MHC class I via ER pathway, TAP-independent (GO:0002486)	5/7	1.69166e-07	4.53212e-05	101.198	1577.92	HLA-B;HLA-C;HLA-A;HLA-F;HLA-E
antigen processing and presentation of exogenous peptide antigen via MHC class I, TAP-independent (GO:0002480)	5/8	4.42064e-07	6.85665e-05	67.462	987.091	HLA-B;HLA-C;HLA-A;HLA-F;HLA-E
negative regulation of cysteine-type endopeptidase activity involved in apoptotic signaling pathway (GO:2001268)	3/5	0.000138345	0.00627234	60.468	537.304	PLAUR;CAAP1;MMP9
positive regulation of leukocyte cell-cell adhesion (GO:1903039)	10/31	1.87359e-09	1.10429e-06	19.4589	391.035	NR4A3;LCK;ITGB2;HLA-DPB1;SIRPA;
						CD47;TNF;RHOA;HSPD1;HLA-DPA1
positive regulation of receptor binding (GO:1900122)	3/6	0.00027168	0.010008	40.3099	330.98	NRP1;ANXA2;MMP9
protection from natural killer cell mediated cytotoxicity (GO:0042270)	3/6	0.00027168	0.010008	40.3099	330.98	HLA-B;HLA-A;HLA-E
regulation of transforming growth factor beta1 production (GO:0032908)	3/7	0.000466843	0.0147934	30.2309	231.856	TYROBP;ATP6AP2;FURIN
positive regulation of chemokine (C-X-C motif) ligand 2 production (GO:2000343)	3/7	0.000466843	0.0147934	30.2309	231.856	CD74;HMGB1;TNF
regulation of cysteine-type endopeptidase activity involved in apoptotic signaling pathway (GO:2001267)	4/11	0.000100018	0.00491256	23.0772	212.545	GSN;PLAUR;CAAP1;MMP9
regulation of actin nucleation (GO:0051125)	4/12	0.000147145	0.00657023	20.1915	178.172	ARF1;GSN;CORO1A;ARPIN
regulation of CD8-positive, alpha-beta T cell proliferation (GO:2000564)	3/8	0.000733457	0.0202625	24.1835	174.55	IRF1;HLA-A;HLA-E
leukocyte aggregation (GO:0070486)	3/8	0.000733457	0.0202625	24.1835	174.55	IL1B;S100A9;S100A8
cellular response to interleukin-12 (GO:0071349)	10/48	1.90634e-07	4.68166e-05	10.7442	166.245	CDC42;ARF1;ANXA2;HNRNPF;CFL1;
						SIRPA;TALDO1;CD47;P4HB;SOD2
positive regulation of T cell mediated immunity (GO:0002711)	8/36	1.93821e-06	0.000237996	11.6224	152.878	IL1B;HLA-B;HLA-DRA;HLA-A;HLA-F;
						MAP3K7;HSPD1;HLA-E

## Sheet: DEGs up
Supplementary data 3
Common upregulated DEGs in PBMCs treated with 1 and 10 uM pitavastatin
Genes
NCF1
ENG
EMP3
CTSB
SOD2
GPX4
CYBB
SH3BGRL3
PTPRC
EZR
GNB2L1
RNF213
FNDC3B
ADGRE5
CSF1R
RPL18A
LAPTM5
IER3
GNAI2
LAMP2
ATP6AP2
CYP1B1
GNLY
TGFBI
WARS
TAGLN2
IL10RA
RHOQ
LAPTM4A
HIGD1A
SMAP2
RAB5A
CYLD
RUNX3
NPTN
CXCL16
FGL2
CNDP2
GABARAP
JMJD1C
SIRPA
UBE2L6
HLA-B
VKORC1
IL3RA
ACTG1
NPIPB3
RHOA
S100A11
IL1R2
HLA-DRA
ASCC3
ANPEP
C5AR1
TNFSF10
PTPRE
SRGN
RPL18A
IRF1
PLAUR
IL3RA
CDC42
PIM1
ME1
ITGB2
TYROBP
PPHLN1
JUND
HIST2H2AA4
CCL24
CIRBP
ARAF
CAPRIN1
HIST1H1E
YWHAH
HNRNPC
ARHGAP31
C17orf62
EIF2S3
G3BP2
ATP5O
FTL
APOL1
KYNU
EIF3F
USP34
HM13
FBL
SECISBP2L
NCF2
NPIPB4
RPL8
S100A9
RPL4
MYO1G
CCL5
CALM3
ITGB1
PRDX1
TMEM248
HLA-DPA1
HLA-F
TALDO1
ANXA2
ITGAM
CDKN1A
NFE2L2
HLA-C
VIM
SAE1
P4HB
PSAP
CBWD5
SAMSN1
RAB31
RPS6KB1
LAIR2
BHLHE41
ANXA5
STAT3
TNIP1
MAN1A2
HERPUD1
2022-09-09
TNFAIP8
BID
ARF1
TRAM1
FLNA
TBXAS1
LYZ
SSU72
IL13RA1
BRWD1
KLF6
UBE2W
UBE2Z
OGFR
YPEL5
HIPK1
HMGB1
SPPL2B
NBPF19
SBNO2
CSNK1D
RPS16
FBL
YARS
SEC23B
CD74
MAP2K2
TMEM183A
IL10RB
CLINT1
HIPK3
DOCK10
IL1B
FCAR
EHMT1
EDF1
SP110
TRAPPC10
NOMO1
NPIPA7
NPIPB4
ZNF160
CCSER2
HLA-A
HLA-L
MAP4K5
LAIR1
PPP1R14B
SRSF4
CUL5
DDX60L
HERPUD2
MIDN
GNAI3
STT3A
CTSD
MMP9
ZFAND5
ZFP36
ASPH
UBE2M
CASP8
ARHGAP25
PNRC2
ECD
ATP6V1E1
BTF3
SQRDL
COG5
ZNF267
RBM5
GBA3
ATG4B
DBNL
PRMT2
FBL
HLA-E
DNAJB1
SMN1
RPL18
GBP2
CFL1
NOTCH2NL
PPP1R12A
PTEN
TOMM7
CORO1A
RPL17
PLEKHA3
DGCR8
DPYSL2
KLF2
S100A8
ACTR2
GLUL
SEL1L
SFXN1
VCPIP1
MMADHC
MAPK3
CXCL5
TXNRD1
HNRNPH1
UCP2
DCTN4
ANKRD12
MT1L
FUBP3
SMN1
LARP7
ZNF776
GSTK1
RPS6KA1
GFPT1
DCAF5
HLA-DPB1
ZNF302
TMEM265
SLAMF8
CD46
TNFAIP2
NRP1
SETD1B
ELF4
MRPS21
C7orf49
ARPC4
RAB3IP
OAZ1
CYP2S1
SLC2A3
PSMB10
BOLA3
TIA1
USP15
MFSD6
HAT1
LILRB3
BSG
TMSB10
EIF4E2
VAPB
SLC2A14
PPM1B
RPL6
HNRNPF
MYOF
COX7A2
FAM21C
CS
NFYB
RAB8B
GINM1
NUP50
BUD31
RB1
APC
CDC40
ALDOA
ATN1
NARF
STAG1
CXCL2
GANAB
SNRK
CBWD3
RALB
FGD3
PLCB3
SMARCD2
PSMB9
PFKL
CNOT6L
HNRNPK
RNF149
RRAGC
NDUFA10
DDA1
C11orf95
FKBP15
ACSL5
NRAS
METTL23
MTCH1
TPD52L2
FOXK2
MTRF1L
CDC26
FURIN
KIAA1033
CALM1
PNISR
RPS29
PRPF4B
LCK
UBA5
TAOK3
GK
PRKRIP1
MSH2
NFRKB
EDEM3
RPS9
RPS6KA1
GPATCH2L
GPCPD1
LMAN1
HYOU1
RNF103-CHMP3
YIPF3
NOL11
DLEU2
IRF9
CBWD2
CCNI
VPS29
CTSH
MMS19
YWHAEP7
PTPN4
BRD4
PVRL2
DCAF8
CMTR1
STRADA
KPNB1
RPS2
NAPG
TMEM55B
DPY30
NUMB
FRG1BP
FKBP5
ASNA1
SKA2
NR4A3
ELMOD3
PIK3C3
SIGLEC9
ITGA5
MAPK1IP1L
NUDT21
ATP13A3
S100A6
M6PR
USE1
CD40
PHAX
AHNAK
GCLC
PIK3AP1
DMTF1
LYPLA1
RAI14
TBC1D3E
TMPO
GSN
MORF4L1
SKIL
PINX1
SLC38A8
GDI1
ARL1
PLEKHO1
COA1
DKC1
BRF1
MYL6
PTPN6
MRFAP1L1
FDFT1
RPS26
SLAMF6
HSPD1
PJA1
PACS2
INPP5A
CD47
MSRB1
AEBP2
TGDS
C4orf32
SCAF8
SON
C18orf21
GPSM3
PABPC4
REC8
CHD1
TM9SF2
FLVCR1
PDE7A
NONO
CNNM4
RPL29
ARGLU1
SAMD8
SAXO2
SENP7
KIAA1147
ZFP91
PCGF6
NOTCH2
RPS14
TXN2
PPCDC
PRKCB
CREBRF
DNAJC21
STX3
SARS2
TMEM2
STIM1
HNRNPR
NOTCH2NL
SLC37A2
TBC1D2B
TXNIP
SDE2
MED24
MTF2
CD3E
SNX9
NSFL1C
CCDC117
NUDT9
HYOU1
TPP2
AHRR
LAT
TNF
COPZ1
TADA2B
MTRNR2L8
TMEM167A
AP4B1
HDAC6
PTMS
RAB22A
CCDC152
PROSC
EMC2
FAM175A
SMIM7
PYROXD1
SPG21
NEK2
FASTK
DENND6A
CAAP1
PHF5A
RTCB
RAD21
HMGCS1
HSPA1B
SUMO1
PHF11
KIAA0040
GTF2I
CRTC2
HERC4
YLPM1
ARPIN
THTPA
ALG13
OPA1
SP140
ZNF767P
RMDN3
HNRNPA3
MAP3K7
MRPS18A
